# Supplementary material for: Efficacy of metformin targets on cardiometabolic health in the general population and non-diabetic individuals: a Mendelian randomization study
Source: eBioMedicine. 2023 Sep 19;96:104803. doi: 10.1016/j.ebiom.2023.104803 (PMC10514430; doi:10.1016/j.ebiom.2023.104803)
Supplement: Supplementary Tables [file mmc1.xlsx]

## Sheet: ST1.MCI-ins-select
Supplementary Table 1. Validation of genetic predictors for the MCI target.
Genetic association info of the expression level of the genes										HbA1c info
Tissue	Gene	SNP	Phenotype	Effect_allele	Other_allele	Effect_allele_freq	Beta	Se	P	beta.mr.HbA1c	se.mr.HbA1c	pval.mr.HbA1c	pass.mr.HbA1c	HbA1c-singal-in-region	LD-r2.HbA1c	pass.LD.check.HbA1c
Cells_EBV-transformed_lymphocytes	NDUFAF3	rs1003649	Cells_EBV-transformed_lymphocytes_NDUFAF3_rs1003649	G	A	0.105442	-0.301633	0.108449	0.00627361	-0.0247795	0.0265972	0.351515	False
Nerve_Tibial	NDUFAF2	rs10045093	Nerve_Tibial_NDUFAF2_rs10045093	G	A	0.0864662	0.171566	0.0404809	2.72183e-05	-0.029711	0.0244279	0.223881	False
Brain_Nucleus_accumbens_basal_ganglia	NDUFS6	rs10065727	Brain_Nucleus_accumbens_basal_ganglia_NDUFS6_rs10065727	C	T	0.344059	0.123376	0.032765	0.000232185	0.0190929	0.0193506	0.3238	False
Cells_EBV-transformed_lymphocytes	NDUFS6	rs10066976	Cells_EBV-transformed_lymphocytes_NDUFS6_rs10066976	T	C	0.289116	-0.141933	0.036425	0.00015986	0.00121867	0.0190879	0.949093	False
Brain_Caudate_basal_ganglia	NDUFB1	rs1006856	Brain_Caudate_basal_ganglia_NDUFB1_rs1006856	G	C	0.587629	0.145958	0.0358855	7.56923e-05	-0.0203346	0.0161745	0.208681	False
Pituitary	NDUFB1	rs10132170	Pituitary_NDUFB1_rs10132170	C	T	0.43038	0.183477	0.0433509	3.54313e-05	0.00267876	0.0127542	0.833645	False
Colon_Sigmoid	NDUFS1	rs10166505	Colon_Sigmoid_NDUFS1_rs10166505	G	T	0.509434	-0.188451	0.0221537	1.37423e-15	0.0258799	0.012365	0.0363495	True	rs72941240_A_T	0.00184993	Fail
Whole_Blood	NDUFA10	rs10166776	Whole_Blood_NDUFA10_rs10166776	A	G	0.365672	-0.414544	0.0222515	1.81699e-61	0.00576006	0.00593568	0.33184	False
Minor_Salivary_Gland	NDUFS1	rs10166832	Minor_Salivary_Gland_NDUFS1_rs10166832	T	C	0.399306	-0.213007	0.0555309	0.000201722	0.0233213	0.0114461	0.0416011	True	rs72941240_A_T	0.00830579	Fail
Nerve_Tibial	NDUFS1	rs10169875	Nerve_Tibial_NDUFS1_rs10169875	T	C	0.476504	-0.195745	0.0242209	5.63614e-15	0.0248619	0.0119017	0.0367133	True	rs72941240_A_T	0.00178374	Fail
Esophagus_Muscularis	NDUFA5	rs10226746	Esophagus_Muscularis_NDUFA5_rs10226746	T	C	0.164516	-0.327125	0.0252482	3.06311e-32	0.0157564	0.00979198	0.107592	False
Cells_EBV-transformed_lymphocytes	NDUFA5	rs10258919	Cells_EBV-transformed_lymphocytes_NDUFA5_rs10258919	T	G	0.102041	-0.376729	0.0959106	0.00014246	-0.00401164	0.00942136	0.670252	False
Esophagus_Mucosa	NDUFA4	rs10274562	Esophagus_Mucosa_NDUFA4_rs10274562	C	T	0.407445	-0.0614378	0.0172745	0.000417806	-0.0124723	0.0392006	0.750359	False
Heart_Left_Ventricle	NDUFA5	rs10276919	Heart_Left_Ventricle_NDUFA5_rs10276919	A	C	0.173575	0.0715269	0.0216737	0.00107671	-0.0107118	0.0383157	0.77981	False
Muscle_Skeletal	NDUFA13	rs10403759	Muscle_Skeletal_NDUFA13_rs10403759	C	T	0.757082	-0.0463539	0.0114597	5.87636e-05	-0.192676	0.0574277	0.000793337	True	rs10403759	1	Pass
Heart_Left_Ventricle	NDUFA13	rs10413200	Heart_Left_Ventricle_NDUFA13_rs10413200	G	A	0.0142487	-0.242893	0.0698831	0.000580774	#N/A	#N/A	#N/A	#N/A
Minor_Salivary_Gland	NDUFA13	rs10416706	Minor_Salivary_Gland_NDUFA13_rs10416706	C	T	0.496528	-0.155187	0.0467987	0.00121089	0.0154562	0.0156244	0.322548	False
Adipose_Subcutaneous	NDUFB7	rs10416904	Adipose_Subcutaneous_NDUFB7_rs10416904	G	T	0.10241	-0.0912228	0.0269556	0.000768737	-0.0539887	0.0511396	0.2911	False
Artery_Tibial	NDUFA13	rs10421132	Artery_Tibial_NDUFA13_rs10421132	A	G	0.0333904	-0.154328	0.0372972	4.09678e-05	-0.0368164	0.0916166	0.687792	False
Brain_Hypothalamus	NDUFA11	rs10425567	Brain_Hypothalamus_NDUFA11_rs10425567	C	T	0.164706	0.153886	0.0483487	0.00182481	0.0177872	0.0214698	0.407401	False
Brain_Cerebellar_Hemisphere	NDUFA7	rs10426036	Brain_Cerebellar_Hemisphere_NDUFA7_rs10426036	A	G	0.291429	-0.137528	0.0404489	0.000886344	0.0347864	0.0177673	0.0502431	False
Vagina	NDUFA11	rs10432306	Vagina_NDUFA11_rs10432306	T	C	0.404255	0.310135	0.0624751	2.39263e-06	-0.0119103	0.00742515	0.108704	False
Ovary	NDUFA7	rs1043409	Ovary_NDUFA7_rs1043409	T	A	0.0598802	0.384627	0.106733	0.000449046	0.0564937	0.0128306	1.06745e-05	True	rs1043409	1	Pass
Heart_Left_Ventricle	NDUFS6	rs10475116	Heart_Left_Ventricle_NDUFS6_rs10475116	A	G	0.382124	-0.0645865	0.0164304	0.000104016	0.0415412	0.0375434	0.268518	False
Brain_Substantia_nigra	NDUFA12	rs10507029	Brain_Substantia_nigra_NDUFA12_rs10507029	G	A	0.0307018	-0.832834	0.171686	5.19423e-06	-0.00305055	0.00871134	0.726203	False
Artery_Aorta	NDUFAF3	rs10541099	Artery_Aorta_NDUFAF3_rs10541099	T	TGG	0.660207	0.176116	0.0308047	2.50177e-08	#N/A	#N/A	#N/A	#N/A
Heart_Left_Ventricle	NDUFA4L2	rs10546482	Heart_Left_Ventricle_NDUFA4L2_rs10546482	A	ATAAT	0.988342	-0.343978	0.117329	0.00361663	#N/A	#N/A	#N/A	#N/A
Testis	NDUFA11	rs1056987	Testis_NDUFA11_rs1056987	C	T	0.670807	0.421915	0.0403731	1.18061e-21	-0.00718273	0.00596447	0.228492	False
Brain_Cerebellar_Hemisphere	NDUFA5	rs10679717	Brain_Cerebellar_Hemisphere_NDUFA5_rs10679717	AGT	A	0.162857	-0.143547	0.0401309	0.000483218	0.00368534	0.0232098	0.873839	False
Whole_Blood	NDUFA9	rs10735037	Whole_Blood_NDUFA9_rs10735037	A	C	0.870896	-0.285405	0.0276142	3.72759e-23	-0.00295608	0.0128449	0.817986	False
Brain_Caudate_basal_ganglia	NDUFB6	rs10738910	Brain_Caudate_basal_ganglia_NDUFB6_rs10738910	C	G	0.935567	-0.220955	0.0618908	0.000476349	-0.02523	0.0201783	0.211171	False
Pituitary	NDUFC2	rs10751279	Pituitary_NDUFC2_rs10751279	T	C	0.470464	0.362097	0.0384414	1.25109e-17	-0.016373	0.00644164	0.0110303	True	rs4945282_A_G	0.0441803	Fail
Whole_blood	NDUFB6	rs10758142	Whole_blood_NDUFB6_rs10758142	T	C	0.472496	0.081881	0.00796415	8.5654e-25	-0.051719	0.0281164	0.0658479	False
Adrenal_Gland	NDUFA9	rs10774226	Adrenal_Gland_NDUFA9_rs10774226	T	C	0.757511	0.152913	0.0392202	0.000133316	-0.000729369	0.016648	0.965055	False
Skin_Sun_Exposed_Lower_leg	NDUFA9	rs10774255	Skin_Sun_Exposed_Lower_leg_NDUFA9_rs10774255	T	C	0.384298	0.117661	0.0204634	1.50296e-08	0.00469459	0.0200678	0.815035	False
Brain_Substantia_nigra	NDUFA9	rs10774335	Brain_Substantia_nigra_NDUFA9_rs10774335	A	G	0.982456	0.950052	0.188998	2.56083e-06	0.00503372	0.0076359	0.509756	False
Ovary	NDUFA12	rs10777762	Ovary_NDUFA12_rs10777762	A	T	0.212575	0.22722	0.0595009	0.000208703	-0.0153626	0.0143667	0.284924	False
Skin_Not_Sun_Exposed_Suprapubic	NDUFC2	rs10793288	Skin_Not_Sun_Exposed_Suprapubic_NDUFC2_rs10793288	A	G	0.454545	0.137311	0.0219512	9.29173e-10	-0.0331168	0.0168253	0.0490367	True	rs4945282_A_G	0.0319051	Fail
Heart_Atrial_Appendage	NDUFA10	rs10804402	Heart_Atrial_Appendage_NDUFA10_rs10804402	A	G	0.162634	-0.437517	0.0288832	5.99298e-39	-0.000325999	0.00714852	0.963626	False
Skin_Not_Sun_Exposed_Suprapubic	NDUFB8	rs1080698	Skin_Not_Sun_Exposed_Suprapubic_NDUFB8_rs1080698	T	G	0.193424	-0.145334	0.0312058	4.23163e-06	0.0789767	0.0190726	3.46033e-05	True	rs603424_A_G	0.00165318	Fail
Brain_Cerebellar_Hemisphere	NDUFS3	rs10838724	Brain_Cerebellar_Hemisphere_NDUFS3_rs10838724	T	G	0.342857	0.199817	0.0314608	3.025e-09	0.0140874	0.0120891	0.243897	False
Brain_Spinal_cord_cervical_c-1	NDUFA9	rs10848970	Brain_Spinal_cord_cervical_c-1_NDUFA9_rs10848970	T	C	0.313492	-0.284062	0.0693946	8.57336e-05	0.0079458	0.00959438	0.407573	False
Whole_blood	NDUFA12	rs10859794	Whole_blood_NDUFA12_rs10859794	T	C	0.452046	0.25805	0.0078757	1e-200	-0.0123643	0.00894205	0.166754	False
Brain_Cerebellum	NDUFA4L2	rs10877051	Brain_Cerebellum_NDUFA4L2_rs10877051	G	T	0.0430622	-0.364004	0.0989124	0.000313263	-0.0363155	0.0157575	0.0211863	True	rs775250_A_C	0.00872104	Fail
Brain_Putamen_basal_ganglia	NDUFB8	rs10883438	Brain_Putamen_basal_ganglia_NDUFB8_rs10883438	A	C	0.0323529	0.402775	0.10875	0.000312972	0.0165403	0.0313376	0.597632	False
Adrenal_Gland	NDUFB8	rs10883548	Adrenal_Gland_NDUFB8_rs10883548	C	A	0.37069	-0.190733	0.0526503	0.000372782	-0.00300808	0.0122962	0.80674	False
Cells_Cultured_fibroblasts	NDUFS5	rs10888639	Cells_Cultured_fibroblasts_NDUFS5_rs10888639	A	G	0.28882	-0.606538	0.0154955	4.67463e-141	0.00213095	0.00411087	0.604201	False
Artery_Aorta	NDUFV1	rs10896190	Artery_Aorta_NDUFV1_rs10896190	C	T	0.514212	-0.192424	0.0305899	1.04996e-09	0.00478896	0.0121014	0.6923	False
Stomach	NDUFV1	rs10896276	Stomach_NDUFV1_rs10896276	C	T	0.219136	-0.0926247	0.0233422	9.2982e-05	-0.022087	0.0320616	0.490892	False
Skin_Sun_Exposed_Lower_leg	NDUFC2	rs10899439	Skin_Sun_Exposed_Lower_leg_NDUFC2_rs10899439	G	A	0.461157	0.213335	0.0207535	9.66423e-23	-0.0210922	0.0108191	0.0512327	False
Whole_Blood	NDUFS2	rs10908826	Whole_Blood_NDUFS2_rs10908826	T	C	0.102985	-0.130449	0.0258894	6.21138e-07	-0.0506504	0.0261022	0.0523226	False
Brain_Putamen_basal_ganglia	NDUFA4	rs10952187	Brain_Putamen_basal_ganglia_NDUFA4_rs10952187	T	C	0.135294	-0.149356	0.0416234	0.000470168	0.0528824	0.0234694	0.0242437	True	rs75422554_A_G	0.0112833	Fail
Heart_Atrial_Appendage	NDUFA8	rs10985551	Heart_Atrial_Appendage_NDUFA8_rs10985551	A	G	0.526882	0.0904236	0.0174022	3.75267e-07	0.0177686	0.0259733	0.493906	False
Colon_Transverse	NDUFS3	rs11039232	Colon_Transverse_NDUFS3_rs11039232	T	C	0.0163043	-0.212989	0.057953	0.000281773	#N/A	#N/A	#N/A	#N/A
Brain_Cerebellum	NDUFS3	rs11039324	Brain_Cerebellum_NDUFS3_rs11039324	A	G	0.397129	0.248167	0.0470752	4.0844e-07	0.0177103	0.00943115	0.0604022	False
Stomach	NDUFA9	rs11063267	Stomach_NDUFA9_rs11063267	A	G	0.546296	-0.0957057	0.0187614	6.38074e-07	0.000253485	0.0243758	0.991703	False
Brain_Spinal_cord_cervical_c-1	NDUFV2	rs11081447	Brain_Spinal_cord_cervical_c-1_NDUFV2_rs11081447	G	A	0.488095	-0.136234	0.0436649	0.00235774	0.0181651	0.0169811	0.284743	False
Thyroid	NDUFV2	rs11081466	Thyroid_NDUFV2_rs11081466	T	G	0.811847	-0.100487	0.0222642	7.9492e-06	-0.0330918	0.0297252	0.265598	False
Whole_blood	NDUFA13	rs11085264	Whole_blood_NDUFA13_rs11085264	G	A	0.156751	0.192874	0.0128241	4.0155e-51	-0.0570838	0.0160083	0.000362642	True	rs11085264	1	Pass
Whole_blood	NDUFB7	rs11085898	Whole_blood_NDUFB7_rs11085898	A	G	0.452633	0.0707188	0.0118803	2.6424e-09	0.0160707	0.0329827	0.626084	False
Brain_Anterior_cingulate_cortex_BA24	NDUFAF2	rs1108977	Brain_Anterior_cingulate_cortex_BA24_NDUFAF2_rs1108977	C	A	0.193878	-0.267491	0.0700606	0.000212844	-0.0193909	0.0120684	0.10811	False
Whole_blood	NDUFA6	rs11090046	Whole_blood_NDUFA6_rs11090046	C	T	0.0940344	-0.0963704	0.0161208	2.2562e-09	0.0145864	0.0382431	0.702896	False
Colon_Transverse	NDUFC1	rs11099973	Colon_Transverse_NDUFC1_rs11099973	G	A	0.307065	0.100717	0.0207334	1.92172e-06	0.0579862	0.0258636	0.024961	True	rs377087209_T_G	3.03913e-05	Fail
Pancreas	NDUFA12	rs11107385	Pancreas_NDUFA12_rs11107385	G	C	0.0393443	0.334278	0.10786	0.00216255	-0.0279923	0.0149926	0.0618917	False
Nerve_Tibial	NDUFA12	rs11107824	Nerve_Tibial_NDUFA12_rs11107824	C	G	0.274436	-0.127617	0.0222205	1.6862e-08	-0.0191291	0.0197113	0.331816	False
Adipose_Subcutaneous	NDUFA12	rs11107851	Adipose_Subcutaneous_NDUFA12_rs11107851	C	T	0.228055	0.163354	0.0275491	5.59738e-09	-0.0194969	0.0167954	0.245704	False
Lung	NDUFA11	rs111291079	Lung_NDUFA11_rs111291079	T	G	0.164078	-0.250105	0.0243929	2.75362e-22	-0.0143284	0.0126047	0.255643	False
Uterus	NDUFS7	rs111300905	Uterus_NDUFS7_rs111300905	C	T	0.0232558	0.924201	0.213117	3.35632e-05	0.0120071	0.0113752	0.291174	False
Skin_Not_Sun_Exposed_Suprapubic	NDUFAF3	rs11130181	Skin_Not_Sun_Exposed_Suprapubic_NDUFAF3_rs11130181	A	G	0.751451	0.0942217	0.0243692	0.000126832	0.271286	0.0287535	3.9141e-21	True	rs4955416_T_C	0.973166	Pass
Adipose_Subcutaneous	NDUFB3	rs111315781	Adipose_Subcutaneous_NDUFB3_rs111315781	A	T	0.147228	-0.13462	0.0269781	8.29283e-07	#N/A	#N/A	#N/A	#N/A
Artery_Tibial	NDUFS6	rs11133912	Artery_Tibial_NDUFS6_rs11133912	C	T	0.872432	0.109876	0.0210158	2.49377e-07	-0.0383469	0.0358395	0.284637	False
Brain_Nucleus_accumbens_basal_ganglia	NDUFAF1	rs111371454	Brain_Nucleus_accumbens_basal_ganglia_NDUFAF1_rs111371454	G	A	0.314356	-0.481741	0.0561201	7.15913e-15	-0.0262008	0.00510669	2.88689e-07	True	rs1757463_G_A	0.712903	Pass
Vagina	NDUFA1	rs111382524	Vagina_NDUFA1_rs111382524	C	G	0.0425532	-0.587119	0.137918	4.22597e-05	#N/A	#N/A	#N/A	#N/A
Thyroid	NDUFAF1	rs111421683	Thyroid_NDUFAF1_rs111421683	G	C	0.235915	0.404988	0.0269929	2.47211e-42	0.0246718	0.00648143	0.000140922	True	rs1757463_G_A	0.429358	Fail
Whole_Blood	NDUFV1	rs111437239	Whole_Blood_NDUFV1_rs111437239	A	G	0.0156716	-0.267042	0.0430595	1.04035e-09	#N/A	#N/A	#N/A	#N/A
Brain_Cerebellum	NDUFAF2	rs111491668	Brain_Cerebellum_NDUFAF2_rs111491668	C	T	0.0239234	-0.681708	0.229195	0.003366	0.0145914	0.00941195	0.121067	False
Testis	NDUFAF1	rs111533086	Testis_NDUFAF1_rs111533086	A	G	0.0263975	0.452597	0.100411	9.8268e-06	0.0443883	0.0238998	0.0632739	False
Whole_blood	NDUFA2	rs111558950	Whole_blood_NDUFA2_rs111558950	T	C	0.158242	0.0920131	0.0133119	4.7787e-12	-0.013447	0.0325421	0.679447	False
Minor_Salivary_Gland	NDUFA1	rs111609707	Minor_Salivary_Gland_NDUFA1_rs111609707	G	A	0.0173611	-0.71675	0.194138	0.000337256	#N/A	#N/A	#N/A	#N/A
Colon_Transverse	NDUFAF1	rs111637342	Colon_Transverse_NDUFAF1_rs111637342	AAATG	A	0.0964674	-0.445329	0.0651703	4.68066e-11	-0.0286799	0.0105991	0.00681247	True	rs11633799_A_G	0.198582	Fail
Colon_Transverse	NDUFA4L2	rs11172069	Colon_Transverse_NDUFA4L2_rs11172069	G	T	0.0910326	-0.2146	0.05236	5.36515e-05	0.00774744	0.0191309	0.6855	False
Nerve_Tibial	NDUFA4L2	rs11172398	Nerve_Tibial_NDUFA4L2_rs11172398	C	A	0.0178571	-0.507234	0.132143	0.00014101	#N/A	#N/A	#N/A	#N/A
Artery_Tibial	NDUFS7	rs111834227	Artery_Tibial_NDUFS7_rs111834227	C	T	0.0170341	-0.348175	0.0876195	8.0879e-05	-0.0613485	0.0182382	0.000768977	True	rs11671760_A_G	0.0149629	Fail
Esophagus_Mucosa	NDUFB6	rs111885765	Esophagus_Mucosa_NDUFB6_rs111885765	A	G	0.0412475	-0.214159	0.0567676	0.000184393	-0.0420552	0.02539	0.0976474	False
Spleen	NDUFB8	rs11190146	Spleen_NDUFB8_rs11190146	G	A	0.0242291	-0.340805	0.105029	0.00139219	#N/A	#N/A	#N/A	#N/A
Brain_Caudate_basal_ganglia	NDUFB8	rs11190436	Brain_Caudate_basal_ganglia_NDUFB8_rs11190436	T	C	0.0489691	-0.292838	0.0813384	0.000428195	-0.0185341	0.0325398	0.568961	False
Ovary	NDUFB8	rs11190486	Ovary_NDUFB8_rs11190486	A	G	0.0898204	-0.234621	0.0638855	0.000352547	-0.0221941	0.0166281	0.181963	False
Whole_blood	NDUFB8	rs11190588	Whole_blood_NDUFB8_rs11190588	T	C	0.218341	-0.0804905	0.00962287	6.0319e-17	0.14065	0.0344202	4.38371e-05	True	rs603424_A_G	0.0014611	Fail
Brain_Cerebellum	NDUFB8	rs11190695	Brain_Cerebellum_NDUFB8_rs11190695	T	G	0.241627	-0.136763	0.0427765	0.00165695	0.016511	0.0197283	0.402636	False
Artery_Tibial	NDUFAF2	rs111907940	Artery_Tibial_NDUFAF2_rs111907940	T	C	0.0376712	-0.327451	0.0584305	3.41778e-08	0.00709266	0.0193791	0.714368	False
Brain_Anterior_cingulate_cortex_BA24	NDUFB8	rs11190924	Brain_Anterior_cingulate_cortex_BA24_NDUFB8_rs11190924	A	G	0.248299	-0.217298	0.0562681	0.000181518	0.0264738	0.0118584	0.0255821	True	rs4244347_A_C	0.0730291	Fail
Cells_EBV-transformed_lymphocytes	NDUFB10	rs111993956	Cells_EBV-transformed_lymphocytes_NDUFB10_rs111993956	C	G	0.0136054	0.911254	0.226017	9.67981e-05	#N/A	#N/A	#N/A	#N/A
Cells_EBV-transformed_lymphocytes	NDUFB7	rs111999526	Cells_EBV-transformed_lymphocytes_NDUFB7_rs111999526	T	C	0.0884354	-0.34829	0.0757395	1.04757e-05	-0.0142022	0.0115269	0.217913	False
Esophagus_Gastroesophageal_Junction	NDUFA12	rs112006394	Esophagus_Gastroesophageal_Junction_NDUFA12_rs112006394	G	A	0.0636364	0.20481	0.0585229	0.000543236	-0.0214404	0.0217421	0.324073	False
Brain_Anterior_cingulate_cortex_BA24	NDUFV3	rs11203218	Brain_Anterior_cingulate_cortex_BA24_NDUFV3_rs11203218	A	G	0.44898	-0.304136	0.0636398	4.96436e-06	-0.0152346	0.00777317	0.0500075	False
Artery_Coronary	NDUFS5	rs11205515	Artery_Coronary_NDUFS5_rs11205515	G	C	0.523474	0.399866	0.0346856	3.53364e-23	#N/A	#N/A	#N/A	#N/A
Stomach	NDUFA4L2	rs112055513	Stomach_NDUFA4L2_rs112055513	A	G	0.0354938	0.389582	0.121882	0.00155764	0.0141552	0.0148241	0.33964	False
Skin_Sun_Exposed_Lower_leg	NDUFS5	rs11205599	Skin_Sun_Exposed_Lower_leg_NDUFS5_rs11205599	G	A	0.3	-0.711574	0.0175651	4.01074e-165	0.00211391	0.00350505	0.54644	False
Small_Intestine_Terminal_Ileum	NDUFB6	rs112110904	Small_Intestine_Terminal_Ileum_NDUFB6_rs112110904	C	G	0.0172414	-0.664083	0.146127	1.21629e-05	-0.0253628	0.019082	0.183798	False
Breast_Mammary_Tissue	NDUFV1	rs11227862	Breast_Mammary_Tissue_NDUFV1_rs11227862	T	C	0.440657	0.204206	0.0266973	2.30125e-13	0.00467645	0.011363	0.680669	False
Adrenal_Gland	NDUFS8	rs11227896	Adrenal_Gland_NDUFS8_rs11227896	C	G	0.0429185	0.387145	0.0948441	6.5362e-05	#N/A	#N/A	#N/A	#N/A
Brain_Putamen_basal_ganglia	NDUFS8	rs11228051	Brain_Putamen_basal_ganglia_NDUFS8_rs11228051	T	C	0.0941176	-0.253693	0.0590329	3.35845e-05	#N/A	#N/A	#N/A	#N/A
Breast_Mammary_Tissue	NDUFAB1	rs112318124	Breast_Mammary_Tissue_NDUFAB1_rs112318124	A	G	0.0151515	-0.27008	0.0762915	0.000458168	-0.00618002	0.0349944	0.859823	False
Liver	NDUFC2	rs112365406	Liver_NDUFC2_rs112365406	G	T	0.213942	0.191816	0.0538143	0.000474987	-0.00894712	0.0143533	0.533056	False
Brain_Frontal_Cortex_BA9	NDUFA2	rs112451978	Brain_Frontal_Cortex_BA9_NDUFA2_rs112451978	T	C	0.00857143	-0.992245	0.215023	9.05602e-06	-0.00959652	0.0123125	0.435736	False
Esophagus_Gastroesophageal_Junction	NDUFB3	rs112516732	Esophagus_Gastroesophageal_Junction_NDUFB3_rs112516732	T	C	0.0893939	-0.216883	0.0466343	5.14338e-06	0.0430919	0.0201182	0.0321988	True	rs13383912_T_C	0.333034	Fail
Minor_Salivary_Gland	NDUFAF1	rs112538428	Minor_Salivary_Gland_NDUFAF1_rs112538428	G	T	0.03125	-1.09952	0.208939	6.37853e-07	-0.00539945	0.00683562	0.429587	False
Cells_Cultured_fibroblasts	NDUFA13	rs112580197	Cells_Cultured_fibroblasts_NDUFA13_rs112580197	A	G	0.0362319	0.166076	0.0494858	0.000863906	-0.0254913	0.0327519	0.436382	False
Whole_Blood	NDUFB11	rs112633495	Whole_Blood_NDUFB11_rs112633495	A	G	0.14403	-0.110417	0.0152627	1.43361e-12	0.0491183	0.0223806	0.0281864	True	NA	NA	Fail
Brain_Cerebellar_Hemisphere	NDUFA9	rs112696153	Brain_Cerebellar_Hemisphere_NDUFA9_rs112696153	A	G	0.00285714	-2.28151	0.385068	2.46203e-08	-0.000620379	0.00429663	0.885195	False
Skin_Sun_Exposed_Lower_leg	NDUFV1	rs11278380	Skin_Sun_Exposed_Lower_leg_NDUFV1_rs11278380	T	TGAGGCA	0.438843	-0.212353	0.0189173	2.10556e-26	#N/A	#N/A	#N/A	#N/A
Skin_Not_Sun_Exposed_Suprapubic	NDUFB5	rs11282225	Skin_Not_Sun_Exposed_Suprapubic_NDUFB5_rs11282225	TGGTCTCGG	T	0.494197	-0.269691	0.0215916	6.42453e-31	0.0111891	0.00880563	0.203844	False
Brain_Nucleus_accumbens_basal_ganglia	NDUFA13	rs112822985	Brain_Nucleus_accumbens_basal_ganglia_NDUFA13_rs112822985	G	T	0.0173267	-0.307195	0.0875605	0.000583736	#N/A	#N/A	#N/A	#N/A
Ovary	NDUFB3	rs112830064	Ovary_NDUFB3_rs112830064	A	G	0.0449102	0.388654	0.119194	0.00142702	0.00615792	0.0134912	0.648073	False
Brain_Hippocampus	NDUFS4	rs112886193	Brain_Hippocampus_NDUFS4_rs112886193	A	T	0.00909091	0.822357	0.226223	0.000404378	#N/A	#N/A	#N/A	#N/A
Spleen	NDUFA4	rs11292809	Spleen_NDUFA4_rs11292809	A	AT	0.154185	0.154192	0.0421545	0.000330685	#N/A	#N/A	#N/A	#N/A
Minor_Salivary_Gland	NDUFB3	rs112951386	Minor_Salivary_Gland_NDUFB3_rs112951386	G	C	0.0381944	0.421114	0.132162	0.00184037	0.111148	0.0468116	0.0175788	True	rs77688320_G_T	0.0171131	Fail
Esophagus_Mucosa	NDUFS8	rs113001501	Esophagus_Mucosa_NDUFS8_rs113001501	T	C	0.0221328	-0.350124	0.0839004	3.64261e-05	#N/A	#N/A	#N/A	#N/A
Brain_Cerebellum	NDUFB9	rs113012790	Brain_Cerebellum_NDUFB9_rs113012790	C	T	0.105263	-0.251004	0.0682158	0.000313842	0.0155444	0.01503	0.301033	False
Vagina	NDUFB5	rs11302457	Vagina_NDUFB5_rs11302457	T	TA	0.812057	0.220845	0.0594209	0.0003123	#N/A	#N/A	#N/A	#N/A
Lung	NDUFAF2	rs113081673	Lung_NDUFAF2_rs113081673	A	T	0.0281553	-0.28102	0.0673556	3.62898e-05	-0.014815	0.0253103	0.558324	False
Adipose_Subcutaneous	NDUFA13	rs113113377	Adipose_Subcutaneous_NDUFA13_rs113113377	T	C	0.0120482	-0.238067	0.0759296	0.0018152	0.047264	0.075609	0.531898	False
Lung	NDUFB2	rs113151395	Lung_NDUFB2_rs113151395	A	G	0.00873786	-0.543378	0.101086	1.23589e-07	0.0205179	0.0173804	0.237791	False
Cells_EBV-transformed_lymphocytes	NDUFB8	rs113159553	Cells_EBV-transformed_lymphocytes_NDUFB8_rs113159553	G	C	0.0238095	-0.872992	0.232647	0.000269435	#N/A	#N/A	#N/A	#N/A
Testis	NDUFB3	rs113160181	Testis_NDUFB3_rs113160181	C	T	0.00621118	-0.640175	0.15363	4.17274e-05	#N/A	#N/A	#N/A	#N/A
Liver	NDUFV1	rs11316823	Liver_NDUFV1_rs11316823	C	CG	0.219807	0.23828	0.0533263	1.44378e-05	#N/A	#N/A	#N/A	#N/A
Testis	NDUFC1	rs113177792	Testis_NDUFC1_rs113177792	ATTTT	A	0.279503	-0.13556	0.0272443	1.166e-06	-0.0354197	0.0194401	0.0684559	False
Prostate	NDUFS3	rs113224942	Prostate_NDUFS3_rs113224942	C	T	0.0135747	-0.509413	0.159575	0.00166444	-0.0550928	0.0175912	0.00173717	True	NA	NA	Fail
Brain_Cerebellum	NDUFB1	rs113240831	Brain_Cerebellum_NDUFB1_rs113240831	T	TG	0.00956938	1.32715	0.238956	1.06592e-07	#N/A	#N/A	#N/A	#N/A
Brain_Amygdala	NDUFA10	rs1132778	Brain_Amygdala_NDUFA10_rs1132778	T	C	0.120155	-0.534208	0.080709	1.61534e-09	-0.00105246	0.00595817	0.859791	False
Thyroid	NDUFB6	rs113351117	Thyroid_NDUFB6_rs113351117	T	C	0.00696864	0.778115	0.120101	2.20167e-10	#N/A	#N/A	#N/A	#N/A
Pancreas	NDUFB3	rs113351123	Pancreas_NDUFB3_rs113351123	C	T	0.0442623	-0.292564	0.0825954	0.000473393	-3.10585e-05	0.0209978	0.99882	False
Brain_Putamen_basal_ganglia	NDUFS1	rs113360810	Brain_Putamen_basal_ganglia_NDUFS1_rs113360810	TAATTTATAG	T	0.485294	-0.324628	0.0406263	6.30861e-13	0.0146996	0.00718915	0.0408853	True	rs72941240_A_T	0.00178374	Fail
Brain_Spinal_cord_cervical_c-1	NDUFA4L2	rs113364770	Brain_Spinal_cord_cervical_c-1_NDUFA4L2_rs113364770	A	G	0.0238095	1.07588	0.249517	3.77289e-05	-0.0268208	0.00820854	0.00108528	True	rs112193976_C_T	0.145214	Fail
Colon_Sigmoid	NDUFA1	rs113371668	Colon_Sigmoid_NDUFA1_rs113371668	T	C	0.00471698	-0.776279	0.181977	2.78094e-05	#N/A	#N/A	#N/A	#N/A
Whole_blood	NDUFAF1	rs113392410	Whole_blood_NDUFAF1_rs113392410	A	T	0.0180801	-0.627166	0.0493408	5.1373e-37	-0.0350976	0.0141894	0.0133794	True	rs11629979_G_A	0.109043	Fail
Skin_Not_Sun_Exposed_Suprapubic	NDUFA4L2	rs113489585	Skin_Not_Sun_Exposed_Suprapubic_NDUFA4L2_rs113489585	T	C	0.0270793	-0.32363	0.0967743	0.000894771	-0.0335661	0.0220978	0.128767	False
Brain_Nucleus_accumbens_basal_ganglia	NDUFA5	rs113494871	Brain_Nucleus_accumbens_basal_ganglia_NDUFA5_rs113494871	T	C	0.019802	-0.479099	0.126139	0.000205803	0.0490045	0.0176137	0.00539947	True	rs192243673_T_C	0.542765	Fail
Breast_Mammary_Tissue	NDUFS8	rs113565209	Breast_Mammary_Tissue_NDUFS8_rs113565209	T	C	0.151515	-0.0954861	0.02502	0.000162024	-0.00795383	0.0325534	0.806974	False
Spleen	NDUFS2	rs1136207	Spleen_NDUFS2_rs1136207	T	C	0.0969163	-0.348972	0.0792952	1.80891e-05	-0.0195666	0.00976697	0.0451403	True	rs144993454_CTAATTGTG_C	0.0111583	Fail
Cells_Cultured_fibroblasts	NDUFS2	rs1136224	Cells_Cultured_fibroblasts_NDUFS2_rs1136224	G	A	0.161491	0.181927	0.0248381	1.26737e-12	0.00531603	0.0178132	0.765373	False
Brain_Amygdala	NDUFA2	rs113710396	Brain_Amygdala_NDUFA2_rs113710396	A	T	0.0265487	0.484625	0.146055	0.00124972	0.0378561	0.0153841	0.0138653	True	NA	NA	Fail
Pituitary	NDUFAF1	rs113727694	Pituitary_NDUFAF1_rs113727694	G	A	0.035865	-0.616422	0.156356	0.00011203	-0.0319067	0.0170533	0.0613444	False
Small_Intestine_Terminal_Ileum	NDUFB4	rs113778129	Small_Intestine_Terminal_Ileum_NDUFB4_rs113778129	T	C	0.112069	0.188057	0.0545571	0.000757756	0.0153911	0.0204156	0.450917	False
Adrenal_Gland	NDUFB7	rs113799168	Adrenal_Gland_NDUFB7_rs113799168	C	T	0.0450644	0.335062	0.0908126	0.000292065	0.00609678	0.0154342	0.692829	False
Esophagus_Muscularis	NDUFAF2	rs113847266	Esophagus_Muscularis_NDUFAF2_rs113847266	G	A	0.0247312	-0.46962	0.0883257	1.76982e-07	-0.00497977	0.0170666	0.770451	False
Brain_Substantia_nigra	NDUFB5	rs11385776	Brain_Substantia_nigra_NDUFB5_rs11385776	TG	T	0.973684	0.741426	0.208615	0.000609682	-0.00635896	0.0101511	0.531033	False
Muscle_Skeletal	NDUFB2	rs113951414	Muscle_Skeletal_NDUFB2_rs113951414	A	G	0.01983	-0.724092	0.0459781	1.98995e-47	0.00802812	0.0114379	0.48275	False
Artery_Coronary	NDUFA5	rs114016626	Artery_Coronary_NDUFA5_rs114016626	C	T	0.0164319	0.576318	0.132455	2.31096e-05	-0.00229266	0.013672	0.866827	False
Breast_Mammary_Tissue	NDUFB4	rs114036928	Breast_Mammary_Tissue_NDUFB4_rs114036928	A	G	0.0555556	-0.161216	0.0476936	0.000812161	-0.0112756	0.0377413	0.765124	False
Heart_Atrial_Appendage	NDUFB6	rs114045250	Heart_Atrial_Appendage_NDUFB6_rs114045250	A	G	0.00403226	-0.732057	0.141708	4.35329e-07	#N/A	#N/A	#N/A	#N/A
Artery_Aorta	NDUFB10	rs114077531	Artery_Aorta_NDUFB10_rs114077531	T	C	0.0958549	-0.244933	0.0451199	1.13197e-07	0.0115579	0.0162285	0.476345	False
Adipose_Subcutaneous	NDUFAB1	rs114137214	Adipose_Subcutaneous_NDUFAB1_rs114137214	T	C	0.0137694	-0.317494	0.0781078	5.56463e-05	#N/A	#N/A	#N/A	#N/A
Brain_Cortex	NDUFB10	rs1141684	Brain_Cortex_NDUFB10_rs1141684	T	C	0.129268	0.25476	0.0550626	7.47664e-06	-0.000991247	0.0134994	0.941465	False
Pituitary	NDUFS2	rs11421	Pituitary_NDUFS2_rs11421	C	T	0.130802	-0.324266	0.0645375	1.12926e-06	-0.00680953	0.0100152	0.496557	False
Heart_Atrial_Appendage	NDUFS6	rs114253825	Heart_Atrial_Appendage_NDUFS6_rs114253825	A	G	0.0228495	-0.187453	0.055565	0.000838761	-0.010536	0.0392701	0.788472	False
Lung	NDUFB8	rs114274438	Lung_NDUFB8_rs114274438	A	G	0.0116505	-0.414051	0.0933878	1.16842e-05	0.0611543	0.065178	0.348107	False
Brain_Substantia_nigra	NDUFB10	rs114314659	Brain_Substantia_nigra_NDUFB10_rs114314659	C	T	0.0570175	-0.462746	0.105956	3.38849e-05	-0.0122769	0.012801	0.337527	False
Minor_Salivary_Gland	NDUFC1	rs114324412	Minor_Salivary_Gland_NDUFC1_rs114324412	A	G	0.0208333	-0.605488	0.160837	0.000260611	0.0160652	0.0102996	0.11881	False
Esophagus_Gastroesophageal_Junction	NDUFS7	rs114366518	Esophagus_Gastroesophageal_Junction_NDUFS7_rs114366518	T	G	0.00909091	0.579519	0.142606	6.30579e-05	-0.00932359	0.0185688	0.615591	False
Adrenal_Gland	NDUFAF3	rs114538522	Adrenal_Gland_NDUFAF3_rs114538522	T	C	0.00643777	1.04926	0.26935	0.000135009	0.00949031	0.00871414	0.276123	False
Brain_Frontal_Cortex_BA9	NDUFB8	rs11455141	Brain_Frontal_Cortex_BA9_NDUFB8_rs11455141	CG	C	0.917143	-0.244683	0.062078	0.000129359	-0.0138661	0.0148911	0.351767	False
Small_Intestine_Terminal_Ileum	NDUFA2	rs114591760	Small_Intestine_Terminal_Ileum_NDUFA2_rs114591760	A	G	0.00574713	0.777084	0.183832	4.35073e-05	#N/A	#N/A	#N/A	#N/A
Lung	NDUFB3	rs114598021	Lung_NDUFB3_rs114598021	T	C	0.0174757	0.190549	0.0558798	0.000708915	0.051625	0.0622727	0.407096	False
Stomach	NDUFB4	rs114626214	Stomach_NDUFB4_rs114626214	A	G	0.0185185	0.505103	0.130668	0.000139029	-0.0185742	0.0165736	0.262412	False
Brain_Caudate_basal_ganglia	NDUFS6	rs114631538	Brain_Caudate_basal_ganglia_NDUFS6_rs114631538	A	G	0.0412371	0.320626	0.0886121	0.00040158	-0.0156491	0.0188282	0.405888	False
Brain_Anterior_cingulate_cortex_BA24	NDUFB4	rs114672215	Brain_Anterior_cingulate_cortex_BA24_NDUFB4_rs114672215	G	A	0.0136054	-0.888029	0.219341	9.08627e-05	0.00402566	0.011012	0.714687	False
Brain_Cerebellar_Hemisphere	NDUFB1	rs11474669	Brain_Cerebellar_Hemisphere_NDUFB1_rs11474669	AACAC	A	0.134286	-0.279795	0.0556024	1.51973e-06	0.00953162	0.009072	0.293413	False
Minor_Salivary_Gland	NDUFS4	rs114794596	Minor_Salivary_Gland_NDUFS4_rs114794596	T	C	0.0173611	-0.669647	0.180402	0.000314244	0.0348512	0.0132083	0.00832534	True	rs1694068_T_A	0.0125938	Fail
Artery_Aorta	NDUFB3	rs114817479	Artery_Aorta_NDUFB3_rs114817479	G	T	0.0116279	0.405311	0.126261	0.00146282	-0.00876561	0.0284226	0.757776	False
Adipose_Subcutaneous	NDUFA8	rs11506795	Adipose_Subcutaneous_NDUFA8_rs11506795	T	C	0.0783133	-0.163461	0.0395942	4.26564e-05	-0.064052	0.0355186	0.0713352	False
Adipose_Visceral_Omentum	NDUFA8	rs115111912	Adipose_Visceral_Omentum_NDUFA8_rs115111912	G	T	0.0522388	0.158385	0.0469366	0.000812113	0.028497	0.0392916	0.468286	False
Ovary	NDUFA4L2	rs115327153	Ovary_NDUFA4L2_rs115327153	C	T	0.0149701	1.02448	0.247391	6.25699e-05	0.0257438	0.0278444	0.355195	False
Artery_Coronary	NDUFB9	rs115396562	Artery_Coronary_NDUFB9_rs115396562	A	G	0.00234742	1.73304	0.409591	3.76404e-05	#N/A	#N/A	#N/A	#N/A
Vagina	NDUFB4	rs115527470	Vagina_NDUFB4_rs115527470	G	A	0.0141844	-0.781096	0.246891	0.00198903	-0.0155487	0.0102756	0.130237	False
Stomach	NDUFS7	rs11554788	Stomach_NDUFS7_rs11554788	G	A	0.365741	0.108964	0.0314997	0.000629719	-0.0451764	0.0217347	0.0376599	True	rs55910919_C_G	0.0212991	Fail
Brain_Frontal_Cortex_BA9	NDUFB4	rs115621955	Brain_Frontal_Cortex_BA9_NDUFB4_rs115621955	G	A	0.0314286	0.383664	0.119505	0.00165639	-0.0230905	0.0219992	0.293899	False
Brain_Hypothalamus	NDUFAF2	rs115627623	Brain_Hypothalamus_NDUFAF2_rs115627623	G	T	0.0794118	0.288017	0.0877724	0.00132639	0.00141499	0.0162015	0.930404	False
Muscle_Skeletal	NDUFA11	rs11569438	Muscle_Skeletal_NDUFA11_rs11569438	T	G	0.176346	0.0966074	0.0232345	3.65204e-05	0.0242124	0.030715	0.430526	False
Nerve_Tibial	NDUFA5	rs115792730	Nerve_Tibial_NDUFA5_rs115792730	A	C	0.00845865	-0.334164	0.0975244	0.000666138	#N/A	#N/A	#N/A	#N/A
Brain_Substantia_nigra	NDUFB6	rs115798750	Brain_Substantia_nigra_NDUFB6_rs115798750	G	A	0.0131579	1.22865	0.304339	0.000114347	#N/A	#N/A	#N/A	#N/A
Prostate	NDUFB4	rs115814757	Prostate_NDUFB4_rs115814757	T	C	0.0248869	-0.39502	0.134254	0.00368403	-0.0357602	0.0214708	0.0958077	False
Testis	NDUFS4	rs115848140	Testis_NDUFS4_rs115848140	G	A	0.0295031	0.323238	0.0863832	0.000223591	-0.0154196	0.0209604	0.461942	False
Breast_Mammary_Tissue	NDUFS2	rs11585858	Breast_Mammary_Tissue_NDUFS2_rs11585858	A	C	0.200758	-0.18015	0.0379209	3.04369e-06	0.00202398	0.0151479	0.893708	False
Spleen	NDUFB5	rs115865498	Spleen_NDUFB5_rs115865498	T	A	0.0264317	0.365826	0.101892	0.000421914	-2.52448e-06	0.0221053	0.999909	False
Brain_Caudate_basal_ganglia	NDUFB5	rs115873971	Brain_Caudate_basal_ganglia_NDUFB5_rs115873971	T	A	0.0180412	0.379774	0.109308	0.000665266	#N/A	#N/A	#N/A	#N/A
Pancreas	NDUFB8	rs11599843	Pancreas_NDUFB8_rs11599843	T	C	0.0295082	-0.386966	0.106903	0.000356842	-0.00239972	0.0176271	0.891712	False
Small_Intestine_Terminal_Ileum	NDUFA13	rs116004642	Small_Intestine_Terminal_Ileum_NDUFA13_rs116004642	G	A	0.0172414	-0.579576	0.120552	4.04117e-06	#N/A	#N/A	#N/A	#N/A
Brain_Spinal_cord_cervical_c-1	NDUFC2	rs11601199	Brain_Spinal_cord_cervical_c-1_NDUFC2_rs11601199	T	C	0.0119048	-1.11218	0.294023	0.000263153	0.00366586	0.0125528	0.77026	False
Skin_Not_Sun_Exposed_Suprapubic	NDUFV1	rs11603991	Skin_Not_Sun_Exposed_Suprapubic_NDUFV1_rs11603991	T	C	0.390716	0.286101	0.0237055	3.16302e-29	0.00780214	0.00823066	0.343162	False
Brain_Spinal_cord_cervical_c-1	NDUFS4	rs116058973	Brain_Spinal_cord_cervical_c-1_NDUFS4_rs116058973	G	A	0.0119048	-0.996534	0.24171	7.68768e-05	-0.0047885	0.00863132	0.579044	False
Heart_Left_Ventricle	NDUFS8	rs11607327	Heart_Left_Ventricle_NDUFS8_rs11607327	A	G	0.134715	-0.0985861	0.0259207	0.000171323	-0.0563538	0.0353853	0.111255	False
Artery_Aorta	NDUFA9	rs11612131	Artery_Aorta_NDUFA9_rs11612131	A	G	0.0490956	0.199837	0.0560463	0.000419036	0.0077323	0.0254202	0.760991	False
Brain_Hypothalamus	NDUFA12	rs11613113	Brain_Hypothalamus_NDUFA12_rs11613113	C	G	0.126471	-0.205171	0.05132	0.000106545	-0.0273026	0.0148822	0.0665683	False
Esophagus_Muscularis	NDUFA9	rs11614014	Esophagus_Muscularis_NDUFA9_rs11614014	A	C	0.305376	0.123296	0.0184476	7.96454e-11	0.0556863	0.0205157	0.00664098	True	rs11063253_A_G	0.251373	Fail
Skin_Not_Sun_Exposed_Suprapubic	NDUFA9	rs11614030	Skin_Not_Sun_Exposed_Suprapubic_NDUFA9_rs11614030	A	C	0.298839	0.152453	0.0216542	7.26893e-12	0.0403147	0.0166222	0.0152933	True	rs11063253_A_G	0.261706	Fail
Ovary	NDUFS2	rs116164944	Ovary_NDUFS2_rs116164944	T	C	0.00898204	-0.934125	0.238868	0.000149076	0.00517982	0.0106685	0.627304	False
Stomach	NDUFS6	rs116211357	Stomach_NDUFS6_rs116211357	T	C	0.0200617	0.352235	0.0974422	0.000358715	-0.0204063	0.0372904	0.584224	False
Pituitary	NDUFB9	rs116276781	Pituitary_NDUFB9_rs116276781	T	C	0.021097	-0.409113	0.111285	0.00030514	-0.000953502	0.0195946	0.961189	False
Brain_Nucleus_accumbens_basal_ganglia	NDUFB10	rs116360201	Brain_Nucleus_accumbens_basal_ganglia_NDUFB10_rs116360201	G	A	0.0420792	0.302122	0.0613976	2.10398e-06	0.0153776	0.0258727	0.552274	False
Cells_EBV-transformed_lymphocytes	NDUFAF2	rs116375620	Cells_EBV-transformed_lymphocytes_NDUFAF2_rs116375620	T	C	0.0102041	0.854112	0.257092	0.00117892	-0.00663145	0.00986533	0.501458	False
Prostate	NDUFS2	rs116381680	Prostate_NDUFS2_rs116381680	G	A	0.0226244	-0.564317	0.135007	4.53442e-05	-0.0409043	0.0151059	0.00677222	True	rs10918840_C_T	0.0556068	Fail
Vagina	NDUFA2	rs116395330	Vagina_NDUFA2_rs116395330	C	T	0.0035461	-2.05187	0.482083	4.23825e-05	#N/A	#N/A	#N/A	#N/A
Brain_Substantia_nigra	NDUFS6	rs116439492	Brain_Substantia_nigra_NDUFS6_rs116439492	C	T	0.0175439	-0.704395	0.178748	0.000161358	0.0538079	0.034695	0.12093	False
Brain_Frontal_Cortex_BA9	NDUFS6	rs116532115	Brain_Frontal_Cortex_BA9_NDUFS6_rs116532115	A	G	0.0114286	-0.855335	0.21952	0.000153029	0.00863872	0.0160849	0.59122	False
Stomach	NDUFB5	rs116595673	Stomach_NDUFB5_rs116595673	G	A	0.0154321	-0.278821	0.0878362	0.00167638	-0.0209195	0.0290491	0.471437	False
Minor_Salivary_Gland	NDUFV2	rs11660107	Minor_Salivary_Gland_NDUFV2_rs11660107	G	A	0.46875	-0.181457	0.0506537	0.000494504	-0.00821462	0.012722	0.518473	False
Whole_blood	NDUFV2	rs11660603	Whole_blood_NDUFV2_rs11660603	G	A	0.19484	0.21595	0.0221158	1.6006e-22	-0.0178731	0.01385	0.196884	False
Brain_Nucleus_accumbens_basal_ganglia	NDUFV2	rs11663031	Brain_Nucleus_accumbens_basal_ganglia_NDUFV2_rs11663031	C	G	0.101485	-0.208015	0.0677815	0.00251935	-0.0149355	0.0210552	0.478109	False
Cells_Cultured_fibroblasts	NDUFV2	rs11663359	Cells_Cultured_fibroblasts_NDUFV2_rs11663359	G	A	0.681159	-0.0632171	0.0122333	3.69919e-07	-0.116837	0.0393912	0.00301635	True	rs8095681_C_A	0.513189	Fail
Adrenal_Gland	NDUFV2	rs11664911	Adrenal_Gland_NDUFV2_rs11664911	C	G	0.592275	0.155142	0.0389065	9.46663e-05	#N/A	#N/A	#N/A	#N/A
Uterus	NDUFC2	rs116693882	Uterus_NDUFC2_rs116693882	C	T	0.00775194	-1.74502	0.320819	3.56896e-07	#N/A	#N/A	#N/A	#N/A
Adipose_Subcutaneous	NDUFA10	rs11679609	Adipose_Subcutaneous_NDUFA10_rs11679609	A	C	0.344234	-0.554706	0.0252046	5.25608e-76	0.00110385	0.00447408	0.805125	False
Brain_Hypothalamus	NDUFB2	rs116848062	Brain_Hypothalamus_NDUFB2_rs116848062	A	T	0.00588235	-0.8754	0.238613	0.000354391	-0.0175383	0.0110548	0.112631	False
Adrenal_Gland	NDUFA10	rs11684940	Adrenal_Gland_NDUFA10_rs11684940	T	C	0.126609	-0.722221	0.0598974	2.55317e-25	-0.00130845	0.00421118	0.756022	False
Whole_blood	NDUFAF1	rs116856005	Whole_blood_NDUFAF1_rs116856005	G	A	0.0273464	-0.287439	0.0364119	2.9218e-15	-0.0416923	0.0294932	0.157472	False
Brain_Putamen_basal_ganglia	NDUFA13	rs116873325	Brain_Putamen_basal_ganglia_NDUFA13_rs116873325	C	T	0.0205882	-0.42002	0.116795	0.000457298	-0.00536879	0.0234296	0.818756	False
Thyroid	NDUFA10	rs11693245	Thyroid_NDUFA10_rs11693245	A	G	0.135017	-0.77411	0.0436455	4.76879e-55	-0.000117456	0.00404284	0.976822	False
Pancreas	NDUFA4L2	rs116936883	Pancreas_NDUFA4L2_rs116936883	T	C	0.0147541	-0.728509	0.206967	0.000512785	0.00263401	0.011331	0.81618	False
Brain_Cortex	NDUFA12	rs116941605	Brain_Cortex_NDUFA12_rs116941605	G	T	0.00487805	-1.22438	0.359456	0.000827413	-0.00943988	0.00794516	0.234783	False
Brain_Amygdala	NDUFA13	rs116949750	Brain_Amygdala_NDUFA13_rs116949750	T	C	0.0155039	0.685952	0.185975	0.000360873	-0.012132	0.0144189	0.400126	False
Nerve_Tibial	NDUFB7	rs116981979	Nerve_Tibial_NDUFB7_rs116981979	C	G	0.0197368	0.237472	0.0666879	0.000407841	0.0192141	0.0340726	0.572812	False
Esophagus_Muscularis	NDUFAB1	rs117027645	Esophagus_Muscularis_NDUFAB1_rs117027645	A	G	0.0150538	0.279169	0.0712776	0.000105774	0.035755	0.0297966	0.230151	False
Lung	NDUFB5	rs1170673	Lung_NDUFB5_rs1170673	G	A	0.848544	-0.109373	0.0237186	5.23759e-06	0.0197124	0.0316166	0.532968	False
Brain_Spinal_cord_cervical_c-1	NDUFAF3	rs11712752	Brain_Spinal_cord_cervical_c-1_NDUFAF3_rs11712752	T	C	0.0277778	0.637096	0.157704	0.000104444	0.0494101	0.0168326	0.00333141	True	NA	NA	Fail
Heart_Left_Ventricle	NDUFV2	rs117163165	Heart_Left_Ventricle_NDUFV2_rs117163165	A	C	0.0142487	0.377168	0.0722723	3.2696e-07	-0.00455686	0.0243414	0.851499	False
Brain_Putamen_basal_ganglia	NDUFA4L2	rs117176626	Brain_Putamen_basal_ganglia_NDUFA4L2_rs117176626	A	G	0.0205882	0.590475	0.165602	0.000508697	-0.0131648	0.0140992	0.350443	False
Uterus	NDUFAF3	rs11721050	Uterus_NDUFAF3_rs11721050	A	T	0.294574	0.204566	0.0641793	0.00189627	0.0260376	0.0116456	0.0253634	True	rs71323388_T_C	0.558315	Fail
Brain_Anterior_cingulate_cortex_BA24	NDUFA4	rs117245840	Brain_Anterior_cingulate_cortex_BA24_NDUFA4_rs117245840	A	G	0.00680272	0.897199	0.235241	0.000215986	0.00106788	0.0106685	0.920268	False
Brain_Substantia_nigra	NDUFS3	rs117303522	Brain_Substantia_nigra_NDUFS3_rs117303522	A	G	0.0131579	0.592518	0.209219	0.00571916	0.0168597	0.0144234	0.242436	False
Brain_Amygdala	NDUFS7	rs117305172	Brain_Amygdala_NDUFS7_rs117305172	T	C	0.0271318	0.486624	0.126749	0.000212251	#N/A	#N/A	#N/A	#N/A
Esophagus_Muscularis	NDUFC1	rs11730829	Esophagus_Muscularis_NDUFC1_rs11730829	C	G	0.522581	-0.156868	0.0217376	2.75217e-12	#N/A	#N/A	#N/A	#N/A
Cells_EBV-transformed_lymphocytes	NDUFAB1	rs117376306	Cells_EBV-transformed_lymphocytes_NDUFAB1_rs117376306	G	T	0.00680272	-0.804138	0.215489	0.00029014	0.00166078	0.0142587	0.907276	False
Minor_Salivary_Gland	NDUFA9	rs117432605	Minor_Salivary_Gland_NDUFA9_rs117432605	G	A	0.0277778	0.647886	0.173568	0.000291926	-0.00969522	0.01585	0.540746	False
Prostate	NDUFA4L2	rs117449436	Prostate_NDUFA4L2_rs117449436	G	T	0.0158371	0.804504	0.243801	0.0011651	-0.00264846	0.0120413	0.825912	False
Brain_Hippocampus	NDUFS3	rs117451444	Brain_Hippocampus_NDUFS3_rs117451444	A	G	0.0121212	0.386669	0.123054	0.00209365	0.00170552	0.0211716	0.935794	False
Colon_Transverse	NDUFA9	rs117454689	Colon_Transverse_NDUFA9_rs117454689	C	T	0.0163043	-0.205381	0.0522142	0.000104231	0.0055789	0.0405325	0.890525	False
Brain_Cortex	NDUFB9	rs117472997	Brain_Cortex_NDUFB9_rs117472997	T	C	0.0170732	-0.562936	0.156528	0.000425968	-0.0092467	0.0124918	0.459167	False
Brain_Cortex	NDUFA7	rs117487840	Brain_Cortex_NDUFA7_rs117487840	A	G	0.0414634	-0.450775	0.0899726	1.38876e-06	-0.000103604	0.0120308	0.993129	False
Whole_Blood	NDUFA6	rs117518412	Whole_Blood_NDUFA6_rs117518412	A	G	0.0380597	0.779128	0.0436203	1.53715e-57	0.00986	0.00760235	0.194642	False
Pancreas	NDUFA13	rs117535726	Pancreas_NDUFA13_rs117535726	A	G	0.0147541	-0.480573	0.132269	0.000339569	-0.00922087	0.0151598	0.543026	False
Adipose_Visceral_Omentum	NDUFA13	rs117558072	Adipose_Visceral_Omentum_NDUFA13_rs117558072	C	A	0.033049	-0.146646	0.044547	0.00108361	-0.0111507	0.048853	0.819453	False
Whole_blood	NDUFAF4	rs11759571	Whole_blood_NDUFAF4_rs11759571	G	T	0.0458406	0.114331	0.0190481	1.949e-09	-0.0090728	0.0476302	0.84893	False
Whole_blood	NDUFS8	rs117602660	Whole_blood_NDUFS8_rs117602660	T	C	0.0172925	-0.271903	0.0333885	3.837e-16	-0.00451228	0.0257291	0.860784	False
Whole_blood	NDUFAF1	rs117629515	Whole_blood_NDUFAF1_rs117629515	A	G	0.0431127	0.649852	0.0286382	5.4229e-114	0.00364498	0.00914978	0.690358	False
Brain_Caudate_basal_ganglia	NDUFA12	rs117642076	Brain_Caudate_basal_ganglia_NDUFA12_rs117642076	T	C	0.0257732	0.468961	0.118651	0.000117563	0.00430739	0.0150846	0.775224	False
Heart_Atrial_Appendage	NDUFS8	rs117650199	Heart_Atrial_Appendage_NDUFS8_rs117650199	C	G	0.100806	-0.113089	0.0293932	0.000145642	0.00332703	0.0344914	0.923156	False
Artery_Aorta	NDUFV2	rs117735388	Artery_Aorta_NDUFV2_rs117735388	A	G	0.0426357	0.215084	0.0530835	6.39833e-05	0.0573032	0.0264385	0.0302033	True	rs12605340_C_G	0.140191	Fail
Esophagus_Mucosa	NDUFA4L2	rs117760084	Esophagus_Mucosa_NDUFA4L2_rs117760084	A	G	0.00905433	0.604616	0.153282	9.34647e-05	0.0155993	0.0177865	0.380469	False
Brain_Cortex	NDUFB6	rs117778489	Brain_Cortex_NDUFB6_rs117778489	T	C	0.0268293	-0.510741	0.141321	0.000399961	0.00750243	0.0148991	0.614579	False
Liver	NDUFB9	rs117789420	Liver_NDUFB9_rs117789420	A	G	0.0264423	-0.261143	0.0865764	0.00295633	0.0235974	0.0379796	0.53439	False
Spleen	NDUFA8	rs117799694	Spleen_NDUFA8_rs117799694	G	C	0.0330396	0.277021	0.0787989	0.000550606	0.00161937	0.0198895	0.935109	False
Prostate	NDUFB9	rs11784149	Prostate_NDUFB9_rs11784149	G	A	0.932127	-0.199714	0.0539749	0.000285722	0.0175271	0.0207301	0.397839	False
Small_Intestine_Terminal_Ileum	NDUFA7	rs117844599	Small_Intestine_Terminal_Ileum_NDUFA7_rs117844599	A	G	0.103448	0.193651	0.046484	5.52269e-05	0.0048371	0.0176178	0.783656	False
Breast_Mammary_Tissue	NDUFA13	rs117877390	Breast_Mammary_Tissue_NDUFA13_rs117877390	T	C	0.0164141	-0.212179	0.0590552	0.000377466	-0.119475	0.0345515	0.000544461	True	rs117877390	1	Pass
Testis	NDUFB2	rs117888733	Testis_NDUFB2_rs117888733	G	A	0.0108696	-0.64562	0.193986	0.000997091	-0.0185605	0.0152966	0.224988	False
Small_Intestine_Terminal_Ileum	NDUFA9	rs117890926	Small_Intestine_Terminal_Ileum_NDUFA9_rs117890926	C	T	0.00862069	-0.47044	0.118534	0.000117179	0.00277761	0.0243113	0.909038	False
Brain_Amygdala	NDUFB7	rs117915232	Brain_Amygdala_NDUFB7_rs117915232	C	G	0.00775194	0.788673	0.227896	0.000782797	0.00464692	0.0140882	0.741518	False
Brain_Cerebellar_Hemisphere	NDUFA8	rs11793578	Brain_Cerebellar_Hemisphere_NDUFA8_rs11793578	G	A	0.0428571	0.235047	0.0672643	0.000643162	-0.0531085	0.0252549	0.0354749	True	rs177697_G_A	0.0246041	Fail
Brain_Putamen_basal_ganglia	NDUFC2	rs117942927	Brain_Putamen_basal_ganglia_NDUFC2_rs117942927	A	T	0.0382353	-0.435018	0.0905847	4.24675e-06	-0.0210557	0.0137438	0.125519	False
Pancreas	NDUFA4	rs117953697	Pancreas_NDUFA4_rs117953697	C	T	0.00819672	0.6204	0.188118	0.0011156	-0.0257656	0.0133931	0.0543804	False
Ovary	NDUFA13	rs117965592	Ovary_NDUFA13_rs117965592	G	A	0.0149701	-0.574003	0.182483	0.00206535	0.0136761	0.0138074	0.321936	False
Artery_Tibial	NDUFB1	rs117970282	Artery_Tibial_NDUFB1_rs117970282	C	T	0.00941781	-0.329128	0.0905044	0.000304118	0.0280037	0.037569	0.456033	False
Brain_Frontal_Cortex_BA9	NDUFA1	rs11797768	Brain_Frontal_Cortex_BA9_NDUFA1_rs11797768	C	G	0.117143	-0.127367	0.0320472	0.00011439	-0.0269764	0.0241201	0.263387	False
Liver	NDUFA7	rs117994655	Liver_NDUFA7_rs117994655	A	G	0.03125	0.486004	0.133113	0.000348476	0.0294483	0.0141365	0.0372385	True	rs71179138_C_CA	0.010862	Fail
Esophagus_Gastroesophageal_Junction	NDUFS3	rs118031150	Esophagus_Gastroesophageal_Junction_NDUFS3_rs118031150	G	C	0.0106061	-0.332733	0.114949	0.00410047	0.0862523	0.0268615	0.00132272	True	rs11523476_T_C	0.025847	Fail
Adipose_Visceral_Omentum	NDUFV2	rs118048428	Adipose_Visceral_Omentum_NDUFV2_rs118048428	A	G	0.0138593	-0.22065	0.0641164	0.000639869	0.0646726	0.0606481	0.286262	False
Minor_Salivary_Gland	NDUFV1	rs118059863	Minor_Salivary_Gland_NDUFV1_rs118059863	T	C	0.0555556	-0.447736	0.115015	0.000163937	0.00667894	0.0140415	0.63432	False
Vagina	NDUFA13	rs118064953	Vagina_NDUFA13_rs118064953	T	C	0.0638298	-0.409163	0.110869	0.000342408	0.00826443	0.0128895	0.521408	False
Brain_Frontal_Cortex_BA9	NDUFB7	rs118090426	Brain_Frontal_Cortex_BA9_NDUFB7_rs118090426	C	T	0.0457143	0.28408	0.0741792	0.000195704	0.0255129	0.0238985	0.285724	False
Brain_Cerebellar_Hemisphere	NDUFB9	rs118130555	Brain_Cerebellar_Hemisphere_NDUFB9_rs118130555	T	C	0.0428571	-0.289167	0.0764874	0.000234049	-0.000210501	0.0248953	0.993254	False
Spleen	NDUFB7	rs118180330	Spleen_NDUFB7_rs118180330	C	G	0.0396476	-0.293659	0.0725397	7.54948e-05	-0.0120671	0.0201788	0.549836	False
Brain_Spinal_cord_cervical_c-1	NDUFA12	rs11829238	Brain_Spinal_cord_cervical_c-1_NDUFA12_rs11829238	A	G	0.00793651	-1.14226	0.29638	0.000204383	#N/A	#N/A	#N/A	#N/A
Artery_Aorta	NDUFA4L2	rs11836665	Artery_Aorta_NDUFA4L2_rs11836665	G	C	0.0645995	0.250591	0.0815393	0.00230122	0.031047	0.0243401	0.202114	False
Liver	NDUFA12	rs11837453	Liver_NDUFA12_rs11837453	G	T	0.0288462	0.327065	0.0991355	0.00118391	0.00914803	0.0393683	0.81625	False
Heart_Left_Ventricle	NDUFAF1	rs11854820	Heart_Left_Ventricle_NDUFAF1_rs11854820	A	G	0.270725	-0.644495	0.0279462	1.06618e-69	-0.0151872	0.0040683	0.000189163	True	rs1757463_G_A	0.430336	Fail
Brain_Cortex	NDUFS7	rs11878737	Brain_Cortex_NDUFS7_rs11878737	T	C	0.0121951	0.569684	0.158546	0.000430862	0.0005977	0.0252824	0.981139	False
Brain_Caudate_basal_ganglia	NDUFB7	rs11881159	Brain_Caudate_basal_ganglia_NDUFB7_rs11881159	T	C	0.809278	-0.146238	0.0360651	7.94402e-05	-0.0087255	0.0199257	0.661458	False
Artery_Coronary	NDUFA11	rs11882811	Artery_Coronary_NDUFA11_rs11882811	T	C	0.199531	-0.213974	0.0444028	3.14158e-06	-0.0251428	0.014563	0.0842602	False
Skin_Not_Sun_Exposed_Suprapubic	NDUFB3	rs11886414	Skin_Not_Sun_Exposed_Suprapubic_NDUFB3_rs11886414	G	A	0.00967118	-0.416721	0.103938	7.13497e-05	#N/A	#N/A	#N/A	#N/A
Brain_Cerebellum	NDUFB3	rs11888171	Brain_Cerebellum_NDUFB3_rs11888171	G	A	0.203349	-0.287605	0.0679422	3.77488e-05	-0.00201832	0.0103691	0.845668	False
Pituitary	NDUFS6	rs11953620	Pituitary_NDUFS6_rs11953620	T	C	0.628692	0.18108	0.0435843	4.85174e-05	-0.0217153	0.0130848	0.0969997	False
Brain_Cortex	NDUFS4	rs11955994	Brain_Cortex_NDUFS4_rs11955994	A	G	0.187805	-0.181943	0.0542476	0.000988355	0.0254613	0.0170449	0.135234	False
Heart_Atrial_Appendage	NDUFS4	rs11957871	Heart_Atrial_Appendage_NDUFS4_rs11957871	T	G	0.607527	0.155455	0.0212039	2.10127e-12	0.0347882	0.015335	0.0232956	True	rs115884241_A_G	0.0221167	Fail
Artery_Coronary	NDUFB2	rs11974746	Artery_Coronary_NDUFB2_rs11974746	A	T	0.218579	0.147594	0.0413912	0.000469179	-0.0072442	0.0212197	0.73281	False
Brain_Amygdala	NDUFA4	rs11983466	Brain_Amygdala_NDUFA4_rs11983466	C	T	0.147287	-0.30385	0.0757417	0.000113811	0.000329571	0.0115896	0.977314	False
Small_Intestine_Terminal_Ileum	NDUFB9	rs11988065	Small_Intestine_Terminal_Ileum_NDUFB9_rs11988065	C	T	0.206897	0.103731	0.0300034	0.000731532	-0.0109562	0.0319287	0.731489	False
Colon_Sigmoid	NDUFB9	rs11994108	Colon_Sigmoid_NDUFB9_rs11994108	A	C	0.191824	0.137492	0.0313081	1.63225e-05	-0.036768	0.0213132	0.0845053	False
Thyroid	NDUFA8	rs11998959	Thyroid_NDUFA8_rs11998959	T	C	0.129791	0.109499	0.028691	0.000152186	0.0510489	0.0382433	0.181927	False
Brain_Caudate_basal_ganglia	NDUFS5	rs12034567	Brain_Caudate_basal_ganglia_NDUFS5_rs12034567	A	G	0.280928	-0.267426	0.033493	3.045e-13	0.00452611	0.009351	0.628369	False
Colon_Sigmoid	NDUFA13	rs12052183	Colon_Sigmoid_NDUFA13_rs12052183	C	T	0.441824	0.118065	0.0252268	4.59359e-06	-0.0378757	0.0200169	0.0584664	False
Whole_Blood	NDUFB5	rs12054439	Whole_Blood_NDUFB5_rs12054439	A	G	0.681343	-0.0764738	0.020173	0.000165274	0.0386381	0.0325785	0.235622	False
Nerve_Tibial	NDUFAF4	rs1206073	Nerve_Tibial_NDUFAF4_rs1206073	T	C	0.12594	0.385139	0.03433	5.38042e-26	0.00960848	0.00890536	0.280608	False
Brain_Putamen_basal_ganglia	NDUFA12	rs12099801	Brain_Putamen_basal_ganglia_NDUFA12_rs12099801	A	G	0.176471	-0.209733	0.0620974	0.000965435	-0.0194991	0.0159741	0.222212	False
Minor_Salivary_Gland	NDUFAF4	rs1212389	Minor_Salivary_Gland_NDUFAF4_rs1212389	A	G	0.152778	0.38586	0.0850934	1.3859e-05	0.0110595	0.00868294	0.20277	False
Brain_Hippocampus	NDUFS2	rs12143180	Brain_Hippocampus_NDUFS2_rs12143180	A	G	0.148485	-0.272566	0.0580947	6.99089e-06	-0.00611228	0.011336	0.589753	False
Esophagus_Gastroesophageal_Junction	NDUFA11	rs121742	Esophagus_Gastroesophageal_Junction_NDUFA11_rs121742	A	G	0.687879	0.234885	0.0327991	7.3173e-12	-0.0100828	0.0106103	0.341968	False
Adrenal_Gland	NDUFAF2	rs12188996	Adrenal_Gland_NDUFAF2_rs12188996	C	A	0.0193133	-0.695344	0.182597	0.000188079	-0.00288821	0.0116961	0.804956	False
Pituitary	NDUFAF4	rs12202527	Pituitary_NDUFAF4_rs12202527	A	G	0.118143	0.40311	0.0698109	2.97044e-08	0.0090231	0.00849718	0.288285	False
Uterus	NDUFB8	rs12264771	Uterus_NDUFB8_rs12264771	C	T	0.112403	-0.274157	0.0834306	0.00138571	-0.0325846	0.0179977	0.0702205	False
Brain_Frontal_Cortex_BA9	NDUFV1	rs12276084	Brain_Frontal_Cortex_BA9_NDUFV1_rs12276084	A	C	0.00287356	-2.34958	0.296022	7.09352e-13	#N/A	#N/A	#N/A	#N/A
Adipose_Subcutaneous	NDUFB9	rs1228948107	Adipose_Subcutaneous_NDUFB9_rs1228948107	GGTGGCCGGGCGCGGTGGCTCACGCCT	G	0.0275387	-0.181573	0.050425	0.000348134	#N/A	#N/A	#N/A	#N/A
Brain_Cortex	NDUFV1	rs12294203	Brain_Cortex_NDUFV1_rs12294203	A	G	0.00243902	-3.08573	0.412882	4.33776e-12	#N/A	#N/A	#N/A	#N/A
Stomach	NDUFA12	rs12307364	Stomach_NDUFA12_rs12307364	T	C	0.262346	-0.149318	0.0369185	6.85352e-05	0.00532126	0.0180836	0.768559	False
Spleen	NDUFA4L2	rs12308413	Spleen_NDUFA4L2_rs12308413	C	T	0.427313	0.172562	0.0423883	6.90398e-05	0.00472294	0.0137719	0.731643	False
Heart_Atrial_Appendage	NDUFA9	rs12309713	Heart_Atrial_Appendage_NDUFA9_rs12309713	T	C	0.284946	0.167636	0.0177167	8.93054e-19	0.0268522	0.0155211	0.0836225	False
Heart_Atrial_Appendage	NDUFA4L2	rs12316810	Heart_Atrial_Appendage_NDUFA4L2_rs12316810	A	G	0.533602	-0.112588	0.0290844	0.000132819	0.0278191	0.0205946	0.17676	False
Esophagus_Mucosa	NDUFA8	rs12335926	Esophagus_Mucosa_NDUFA8_rs12335926	A	C	0.0120724	0.606245	0.10533	1.64952e-08	#N/A	#N/A	#N/A	#N/A
Adrenal_Gland	NDUFA8	rs12344467	Adrenal_Gland_NDUFA8_rs12344467	G	C	0.0407725	-0.359004	0.10117	0.000486462	0.0106988	0.019929	0.591376	False
Skin_Sun_Exposed_Lower_leg	NDUFA4L2	rs12368168	Skin_Sun_Exposed_Lower_leg_NDUFA4L2_rs12368168	T	C	0.0256198	-0.1956	0.0649039	0.00270326	0.048432	0.0367423	0.187453	False
Skin_Sun_Exposed_Lower_leg	NDUFA5	rs12374992	Skin_Sun_Exposed_Lower_leg_NDUFA5_rs12374992	A	G	0.25124	-0.145512	0.023175	7.06203e-10	0.0722277	0.0176707	4.36185e-05	True	rs720289_G_A	0.508664	Fail
Brain_Amygdala	NDUFA12	rs12426964	Brain_Amygdala_NDUFA12_rs12426964	C	G	0.126984	-0.375045	0.100157	0.000296664	-0.00602834	0.0100201	0.547425	False
Brain_Caudate_basal_ganglia	NDUFAB1	rs12444234	Brain_Caudate_basal_ganglia_NDUFAB1_rs12444234	C	T	0.737113	0.117008	0.0331165	0.000542149	0.0287143	0.0226147	0.204185	False
Whole_blood	NDUFA7	rs12459489	Whole_blood_NDUFA7_rs12459489	A	C	0.0988291	-0.0894757	0.0155919	9.5462e-09	0.053296	0.0476285	0.263143	False
Artery_Coronary	NDUFS7	rs12460696	Artery_Coronary_NDUFS7_rs12460696	A	G	0.147887	-0.223167	0.0595903	0.000245401	-0.00682583	0.0158827	0.667367	False
Ovary	NDUFS7	rs12462823	Ovary_NDUFS7_rs12462823	C	G	0.0299401	-0.48486	0.128158	0.000237306	0.000872623	0.0166611	0.95823	False
Whole_Blood	NDUFS1	rs12465229	Whole_Blood_NDUFS1_rs12465229	T	C	0.05	-0.15406	0.0380063	5.70915e-05	0.0661885	0.0440698	0.133123	False
Heart_Left_Ventricle	NDUFA2	rs12521934	Heart_Left_Ventricle_NDUFA2_rs12521934	A	G	0.148964	0.0938564	0.0243821	0.000143308	-0.0237767	0.0330452	0.471819	False
Lung	NDUFS2	rs12568475	Lung_NDUFS2_rs12568475	C	T	0.0941748	-0.144841	0.0397559	0.000300941	#N/A	#N/A	#N/A	#N/A
Brain_Hippocampus	NDUFAB1	rs12596199	Brain_Hippocampus_NDUFAB1_rs12596199	C	A	0.0030303	-0.84343	0.232425	0.000413458	0.0492904	0.0222461	0.0267127	True	NA	NA	Fail
Brain_Caudate_basal_ganglia	NDUFS7	rs12610594	Brain_Caudate_basal_ganglia_NDUFS7_rs12610594	G	A	0.0463918	-0.330164	0.0768681	3.07839e-05	0.0273622	0.0264629	0.301145	False
Spleen	NDUFB3	rs12620435	Spleen_NDUFB3_rs12620435	G	A	0.112335	-0.174238	0.0452305	0.000160715	0.0330686	0.021741	0.128253	False
Muscle_Skeletal	NDUFC2	rs1263730	Muscle_Skeletal_NDUFC2_rs1263730	C	T	0.503541	-0.0986145	0.0150953	1.32293e-10	-0.0448291	0.0233972	0.0553644	False
Artery_Tibial	NDUFC1	rs12644042	Artery_Tibial_NDUFC1_rs12644042	C	T	0.414384	-0.102522	0.015337	6.04407e-11	0.0362878	0.0226059	0.108441	False
Skin_Not_Sun_Exposed_Suprapubic	NDUFA4	rs12670668	Skin_Not_Sun_Exposed_Suprapubic_NDUFA4_rs12670668	G	A	0.0444874	-0.329463	0.0566227	1.13299e-08	0.0564252	0.0354789	0.111748	False
Brain_Frontal_Cortex_BA9	NDUFA5	rs12671023	Brain_Frontal_Cortex_BA9_NDUFA5_rs12671023	T	C	0.488571	-0.100056	0.0246227	8.15829e-05	0.100234	0.0230491	1.36939e-05	True	rs720289_G_A	0.499726	Fail
Spleen	NDUFB2	rs1267673	Spleen_NDUFB2_rs1267673	C	T	0.363436	-0.221258	0.0359929	4.65774e-09	-0.00353384	0.0117365	0.76334	False
Brain_Cerebellar_Hemisphere	NDUFS1	rs12694039	Brain_Cerebellar_Hemisphere_NDUFS1_rs12694039	G	A	0.477143	-0.252334	0.0333758	5.52579e-12	0.0184882	0.0092433	0.0454817	True	rs72941240_A_T	0.00190192	Fail
Esophagus_Mucosa	NDUFB5	rs12696481	Esophagus_Mucosa_NDUFB5_rs12696481	A	G	0.49497	-0.178848	0.0218181	2.90146e-15	0.0164464	0.0132643	0.215015	False
Brain_Anterior_cingulate_cortex_BA24	NDUFA5	rs12706455	Brain_Anterior_cingulate_cortex_BA24_NDUFA5_rs12706455	T	C	0.506803	-0.134512	0.0389631	0.000764532	0.0157926	0.0172416	0.359687	False
Whole_blood	NDUFS5	rs12737806	Whole_blood_NDUFS5_rs12737806	A	G	0.178566	-0.141842	0.0103619	1.1845e-42	0.054422	0.0204623	0.00782273	True	rs9438997_T_C	0.375493	Fail
Adipose_Visceral_Omentum	NDUFS2	rs12741203	Adipose_Visceral_Omentum_NDUFS2_rs12741203	T	C	0.264392	-0.113602	0.0270839	3.37307e-05	0.012829	0.0221044	0.561656	False
Brain_Anterior_cingulate_cortex_BA24	NDUFS5	rs12753972	Brain_Anterior_cingulate_cortex_BA24_NDUFS5_rs12753972	T	C	0.20068	-0.330582	0.0575232	6.83279e-08	0.0159942	0.00854705	0.0613015	False
Whole_blood	NDUFS8	rs12789057	Whole_blood_NDUFS8_rs12789057	A	G	0.0640595	0.265536	0.0161851	1.7325e-60	-0.0134968	0.0158284	0.393825	False
Colon_Transverse	NDUFV1	rs12801880	Colon_Transverse_NDUFV1_rs12801880	C	A	0.290761	0.0959182	0.0203966	3.93277e-06	0.0325194	0.0255593	0.203262	False
Brain_Nucleus_accumbens_basal_ganglia	NDUFS3	rs12803191	Brain_Nucleus_accumbens_basal_ganglia_NDUFS3_rs12803191	C	A	0.346535	0.143937	0.0388256	0.000287296	0.0201922	0.0167671	0.228483	False
Testis	NDUFS8	rs12803743	Testis_NDUFS8_rs12803743	C	T	0.159938	0.259716	0.0359827	5.49008e-12	-0.00775116	0.0115114	0.500728	False
Breast_Mammary_Tissue	NDUFA9	rs12829711	Breast_Mammary_Tissue_NDUFA9_rs12829711	T	C	0.237374	0.100613	0.0256346	0.000105875	0.0353612	0.0257939	0.170401	False
Brain_Putamen_basal_ganglia	NDUFA1	rs12844058	Brain_Putamen_basal_ganglia_NDUFA1_rs12844058	T	C	0.05	0.278964	0.0939665	0.00356113	#N/A	#N/A	#N/A	#N/A
Testis	NDUFB1	rs12886834	Testis_NDUFB1_rs12886834	A	G	0.128882	-0.388806	0.0513343	5.93455e-13	0.00189388	0.00823315	0.818068	False
Prostate	NDUFB1	rs12886909	Prostate_NDUFB1_rs12886909	C	T	0.176471	-0.325487	0.0587937	1.07362e-07	0.00237871	0.0098136	0.808479	False
Stomach	NDUFB10	rs12934655	Stomach_NDUFB10_rs12934655	A	G	0.16821	0.16744	0.0333292	9.244e-07	-0.0310063	0.0168353	0.0655122	False
Brain_Cortex	NDUFV2	rs12959183	Brain_Cortex_NDUFV2_rs12959183	T	C	0.473171	-0.13208	0.0377039	0.000591966	-0.0332995	0.0173993	0.0556404	False
Pancreas	NDUFV2	rs12966136	Pancreas_NDUFV2_rs12966136	G	C	0.0606557	0.276644	0.0600199	6.45019e-06	-0.0118336	0.0162248	0.465786	False
Esophagus_Mucosa	NDUFV2	rs12969399	Esophagus_Mucosa_NDUFV2_rs12969399	G	T	0.354125	0.137106	0.0232942	8.01754e-09	0.0732134	0.017469	2.77658e-05	True	rs12964485_T_C	0.995689	Pass
Nerve_Tibial	NDUFS7	rs12974729	Nerve_Tibial_NDUFS7_rs12974729	G	A	0.691729	-0.0859903	0.0230455	0.000214185	0.0166379	0.0314663	0.596977	False
Whole_blood	NDUFA3	rs12975015	Whole_blood_NDUFA3_rs12975015	A	G	0.161396	-0.106369	0.016069	3.6017e-11	-0.0165575	0.0290518	0.568725	False
Prostate	NDUFA7	rs12978308	Prostate_NDUFA7_rs12978308	A	G	0.588235	0.157551	0.0356908	1.73831e-05	#N/A	#N/A	#N/A	#N/A
Minor_Salivary_Gland	NDUFA7	rs12978757	Minor_Salivary_Gland_NDUFA7_rs12978757	G	T	0.517361	0.180412	0.0477902	0.000251022	0.0112027	0.0129426	0.386727	False
Brain_Amygdala	NDUFA11	rs12979828	Brain_Amygdala_NDUFA11_rs12979828	T	G	0.341085	-0.189012	0.0491641	0.000208332	-0.0316033	0.0135256	0.0194624	True	rs3787073_C_T	0.312478	Fail
Artery_Aorta	NDUFS7	rs12980310	Artery_Aorta_NDUFS7_rs12980310	A	G	0.295866	0.136976	0.0353493	0.000129624	-0.00275063	0.0186186	0.882551	False
Pancreas	NDUFS1	rs13011260	Pancreas_NDUFS1_rs13011260	G	T	0.495082	-0.176146	0.0323812	1.26997e-07	0.030599	0.0131737	0.0201935	True	rs72941240_A_T	0.0033922	Fail
Vagina	NDUFS1	rs13028246	Vagina_NDUFS1_rs13028246	T	C	0.542553	-0.12728	0.0362003	0.000626111	0.00981537	0.018149	0.58863	False
Heart_Atrial_Appendage	NDUFAF3	rs13076394	Heart_Atrial_Appendage_NDUFAF3_rs13076394	G	A	0.668011	0.106729	0.0213178	9.43382e-07	0.0636416	0.0226846	0.00502383	True	rs6772452_A_G	0.580598	Fail
Brain_Amygdala	NDUFB4	rs13082832	Brain_Amygdala_NDUFB4_rs13082832	A	T	0.0155039	-0.783981	0.206939	0.000254188	#N/A	#N/A	#N/A	#N/A
Cells_Cultured_fibroblasts	NDUFAF3	rs13084037	Cells_Cultured_fibroblasts_NDUFAF3_rs13084037	A	G	0.783644	0.0873473	0.0205606	2.66441e-05	0.246796	0.031519	4.8755e-15	True	rs7429661_G_A	0.844839	Pass
Nerve_Tibial	NDUFB5	rs13099917	Nerve_Tibial_NDUFB5_rs13099917	A	C	0.285714	-0.0861834	0.0244633	0.000469199	-0.0675989	0.0297714	0.0231713	True	rs1402232_G_A	0.29102	Fail
Artery_Aorta	NDUFC1	rs13137219	Artery_Aorta_NDUFC1_rs13137219	C	G	0.193151	0.186475	0.0286906	3.12552e-10	0.0183022	0.0158445	0.248044	False
Prostate	NDUFA2	rs13164503	Prostate_NDUFA2_rs13164503	G	A	0.343891	0.129582	0.0329478	0.000119415	0.0286058	0.0183976	0.119978	False
Skin_Not_Sun_Exposed_Suprapubic	NDUFS4	rs13164833	Skin_Not_Sun_Exposed_Suprapubic_NDUFS4_rs13164833	C	T	0.282398	-0.186289	0.0248082	3.25909e-13	0.00149037	0.0137727	0.913827	False
Whole_blood	NDUFB5	rs13165424	Whole_blood_NDUFB5_rs13165424	G	A	0.271036	0.0489621	0.0089329	4.2293e-08	-0.171968	0.054244	0.00152301	True	rs13156669_A_G	0.404198	Fail
Skin_Sun_Exposed_Lower_leg	NDUFS6	rs13178976	Skin_Sun_Exposed_Lower_leg_NDUFS6_rs13178976	T	C	0.582645	0.103556	0.0178217	1.06931e-08	-0.0432259	0.0228794	0.0588527	False
Prostate	NDUFS4	rs13184344	Prostate_NDUFS4_rs13184344	G	A	0.0520362	-0.302712	0.0724398	4.55487e-05	-0.0237394	0.0144272	0.0998758	False
Whole_blood	NDUFS6	rs13187162	Whole_blood_NDUFS6_rs13187162	A	G	0.13175	-0.1029	0.0175406	4.4482e-09	-0.0179387	0.0337608	0.595178	False
Brain_Amygdala	NDUFA5	rs13237264	Brain_Amygdala_NDUFA5_rs13237264	C	T	0.170543	0.19992	0.0559704	0.000538545	-0.00365401	0.0160124	0.819492	False
Thyroid	NDUFA4	rs13237548	Thyroid_NDUFA4_rs13237548	C	A	0.0644599	0.150525	0.0359779	3.38159e-05	-0.0357688	0.0264753	0.176688	False
Brain_Spinal_cord_cervical_c-1	NDUFA5	rs13241533	Brain_Spinal_cord_cervical_c-1_NDUFA5_rs13241533	C	A	0.123016	0.254204	0.0745	0.000928388	0.0118043	0.0142728	0.408209	False
Cells_Cultured_fibroblasts	NDUFB9	rs13253319	Cells_Cultured_fibroblasts_NDUFB9_rs13253319	A	G	0.191511	0.0795028	0.0181254	1.46546e-05	-0.0115874	0.0355535	0.744489	False
Esophagus_Muscularis	NDUFB9	rs13269215	Esophagus_Muscularis_NDUFB9_rs13269215	T	C	0.115054	0.137631	0.0294296	4.01064e-06	0.008873	0.0240389	0.712046	False
Muscle_Skeletal	NDUFS8	rs13328862	Muscle_Skeletal_NDUFS8_rs13328862	T	C	0.0134561	-0.171486	0.0462707	0.000228774	#N/A	#N/A	#N/A	#N/A
Brain_Spinal_cord_cervical_c-1	NDUFAB1	rs13332214	Brain_Spinal_cord_cervical_c-1_NDUFAB1_rs13332214	T	C	0.0555556	0.797281	0.197635	0.000106657	-0.00849838	0.0437537	0.845994	False
Skin_Not_Sun_Exposed_Suprapubic	NDUFB7	rs13343868	Skin_Not_Sun_Exposed_Suprapubic_NDUFB7_rs13343868	A	G	0.182785	-0.0812073	0.0206359	9.63449e-05	0.0293582	0.0411145	0.475191	False
Esophagus_Muscularis	NDUFA4	rs13437814	Esophagus_Muscularis_NDUFA4_rs13437814	T	A	0.122581	-0.146176	0.0265602	6.70691e-08	-0.0109231	0.0258264	0.672336	False
Esophagus_Muscularis	NDUFB11	rs13440535	Esophagus_Muscularis_NDUFB11_rs13440535	C	T	0.303226	-0.176295	0.0215924	4.37777e-15	-0.0264676	0.0117967	0.0248555	True	rs13440535	1	Pass
Whole_blood	NDUFAF3	rs1354034	Whole_blood_NDUFAF3_rs1354034	T	C	0.381863	-0.152588	0.00890898	9.2388e-66	0.0964823	0.0153695	3.44054e-10	True	rs11925835_T_C	0.739464	Pass
Muscle_Skeletal	NDUFAF4	rs1359930	Muscle_Skeletal_NDUFAF4_rs1359930	G	C	0.877479	-0.482716	0.0282744	4.44186e-54	0.00677479	0.00710314	0.340198	False
Testis	NDUFAF4	rs1359932	Testis_NDUFAF4_rs1359932	A	C	0.462733	-0.168566	0.0329104	5.7993e-07	0.00815942	0.0136659	0.550464	False
Brain_Nucleus_accumbens_basal_ganglia	NDUFB11	rs137870279	Brain_Nucleus_accumbens_basal_ganglia_NDUFB11_rs137870279	T	C	0.0247525	0.416559	0.0856124	2.68532e-06	0.00302142	0.0123305	0.806429	False
Cells_EBV-transformed_lymphocytes	NDUFS7	rs137925664	Cells_EBV-transformed_lymphocytes_NDUFS7_rs137925664	G	C	0.00680272	1.4498	0.367878	0.000135755	-0.00510608	0.0083577	0.541237	False
Spleen	NDUFA13	rs137947742	Spleen_NDUFA13_rs137947742	T	C	0.0198238	0.362135	0.101655	0.000466252	0.00393444	0.0222387	0.859572	False
Ovary	NDUFS1	rs138076527	Ovary_NDUFS1_rs138076527	G	A	0.00299401	-1.7363	0.404917	3.53608e-05	0.0117203	0.00666187	0.078524	False
Whole_blood	NDUFA12	rs138092853	Whole_blood_NDUFA12_rs138092853	A	G	0.0247062	0.16361	0.0282053	6.6078e-09	-0.00674836	0.0456989	0.882603	False
Adipose_Visceral_Omentum	NDUFS3	rs138142730	Adipose_Visceral_Omentum_NDUFS3_rs138142730	C	G	0.0138593	0.341787	0.0834103	5.05702e-05	0.0486765	0.0241943	0.0442305	True	rs11039447_G_A	0.0219881	Fail
Whole_blood	NDUFA7	rs138174609	Whole_blood_NDUFA7_rs138174609	T	C	0.0485266	0.25137	0.0243516	5.581e-25	0.0128218	0.0198401	0.518115	False
Lung	NDUFA13	rs138179252	Lung_NDUFA13_rs138179252	C	CCTCAGCTTT	0.142718	0.0915415	0.0220626	3.99845e-05	#N/A	#N/A	#N/A	#N/A
Thyroid	NDUFB9	rs138227457	Thyroid_NDUFB9_rs138227457	T	C	0.0165505	0.234602	0.064916	0.000331861	-0.0174943	0.038564	0.650086	False
Liver	NDUFA1	rs138240411	Liver_NDUFA1_rs138240411	T	C	0.0120192	-0.496675	0.146513	0.000871161	0.00300659	0.0133653	0.822014	False
Spleen	NDUFA7	rs138255240	Spleen_NDUFA7_rs138255240	C	T	0.0286344	0.43815	0.111976	0.000127582	0.0167292	0.0162949	0.304583	False
Brain_Cortex	NDUFA13	rs138405918	Brain_Cortex_NDUFA13_rs138405918	T	C	0.0146341	0.478633	0.127515	0.000241228	-0.0320413	0.0253179	0.205672	False
Nerve_Tibial	NDUFB3	rs138539278	Nerve_Tibial_NDUFB3_rs138539278	A	G	0.146617	-0.138256	0.0274544	6.83255e-07	-0.0115641	0.025311	0.647759	False
Brain_Cortex	NDUFA4L2	rs138545567	Brain_Cortex_NDUFA4L2_rs138545567	T	C	0.0195122	0.470478	0.143734	0.00129515	0.0341738	0.0214697	0.111447	False
Whole_Blood	NDUFA5	rs138754622	Whole_Blood_NDUFA5_rs138754622	T	TAAGGTA	0.367164	-0.0756909	0.0216865	0.000518027	#N/A	#N/A	#N/A	#N/A
Cells_Cultured_fibroblasts	NDUFA10	rs138899326	Cells_Cultured_fibroblasts_NDUFA10_rs138899326	AT	A	0.150104	-0.619287	0.0335221	5.58199e-56	-0.000530772	0.00506114	0.916477	False
Skin_Sun_Exposed_Lower_leg	NDUFA6	rs139043947	Skin_Sun_Exposed_Lower_leg_NDUFA6_rs139043947	A	G	0.0371901	1.35876	0.0492624	7.69179e-105	0.00497027	0.0044651	0.26565	False
Brain_Hypothalamus	NDUFA13	rs139089791	Brain_Hypothalamus_NDUFA13_rs139089791	C	T	0.0205882	-0.355617	0.105539	0.000991399	0.0381731	0.0301645	0.205693	False
Esophagus_Mucosa	NDUFA5	rs139128699	Esophagus_Mucosa_NDUFA5_rs139128699	C	A	0.0231388	-0.282278	0.0759852	0.000230273	0.0333299	0.0244557	0.172924	False
Brain_Hypothalamus	NDUFS3	rs139226547	Brain_Hypothalamus_NDUFS3_rs139226547	G	A	0.0529412	-0.287077	0.0805047	0.000508092	0.0450019	0.0163813	0.00601165	True	rs143386970_C_T	0.5535	Fail
Prostate	NDUFA12	rs139270737	Prostate_NDUFA12_rs139270737	T	G	0.0158371	-0.602973	0.162666	0.000278814	-0.00965134	0.0137205	0.481791	False
Brain_Caudate_basal_ganglia	NDUFC1	rs139277772	Brain_Caudate_basal_ganglia_NDUFC1_rs139277772	T	A	0.0128866	-0.659606	0.185677	0.000506838	-0.00736258	0.0198421	0.710595	False
Skin_Sun_Exposed_Lower_leg	NDUFA13	rs139355027	Skin_Sun_Exposed_Lower_leg_NDUFA13_rs139355027	C	G	0.014876	0.20893	0.0578756	0.000334992	0.0119916	0.045128	0.790452	False
Nerve_Tibial	NDUFB2	rs139491302	Nerve_Tibial_NDUFB2_rs139491302	T	C	0.0103383	-0.455038	0.0894195	5.25196e-07	0.0503145	0.0273296	0.0656177	False
Nerve_Tibial	NDUFV2	rs139945518	Nerve_Tibial_NDUFV2_rs139945518	C	CAGTGCAGTTCATTTG	0.280075	0.07577	0.0208766	0.000315782	#N/A	#N/A	#N/A	#N/A
Brain_Cortex	NDUFA9	rs139959177	Brain_Cortex_NDUFA9_rs139959177	A	G	0.0195122	-0.827373	0.171763	3.2807e-06	0.00592599	0.0100521	0.555506	False
Brain_Anterior_cingulate_cortex_BA24	NDUFS3	rs140183429	Brain_Anterior_cingulate_cortex_BA24_NDUFS3_rs140183429	T	A	0.0340136	0.332764	0.103572	0.00168099	-0.0263141	0.0203529	0.196047	False
Adipose_Visceral_Omentum	NDUFB9	rs140256749	Adipose_Visceral_Omentum_NDUFB9_rs140256749	A	G	0.010661	0.279084	0.0702877	8.50411e-05	0.023958	0.04848	0.621177	False
Brain_Substantia_nigra	NDUFB4	rs140363797	Brain_Substantia_nigra_NDUFB4_rs140363797	A	G	0.0219298	0.772255	0.217571	0.000619082	-0.0114032	0.00795825	0.151892	False
Skin_Sun_Exposed_Lower_leg	NDUFC1	rs140388478	Skin_Sun_Exposed_Lower_leg_NDUFC1_rs140388478	G	GGC	0.276471	0.370927	0.0247753	1.40383e-42	#N/A	#N/A	#N/A	#N/A
Stomach	NDUFB3	rs140439561	Stomach_NDUFB3_rs140439561	T	C	0.00925926	-0.404277	0.110484	0.000304487	-0.0180421	0.0311791	0.562819	False
Cells_EBV-transformed_lymphocytes	NDUFS3	rs140541052	Cells_EBV-transformed_lymphocytes_NDUFS3_rs140541052	G	C	0.0136054	0.54853	0.180786	0.00294849	0.0326983	0.0175981	0.0631611	False
Brain_Frontal_Cortex_BA9	NDUFB1	rs140655125	Brain_Frontal_Cortex_BA9_NDUFB1_rs140655125	AATT	A	0.148571	-0.182912	0.048298	0.000228518	0.00281491	0.017738	0.873911	False
Adipose_Subcutaneous	NDUFS7	rs140760089	Adipose_Subcutaneous_NDUFS7_rs140760089	T	C	0.00946644	0.430926	0.111219	0.000120701	#N/A	#N/A	#N/A	#N/A
Prostate	NDUFA5	rs140823214	Prostate_NDUFA5_rs140823214	TTC	T	0.22619	-0.181368	0.0439389	5.58442e-05	#N/A	#N/A	#N/A	#N/A
Artery_Coronary	NDUFS3	rs140972313	Artery_Coronary_NDUFS3_rs140972313	T	C	0.0164319	-0.503287	0.1379	0.000347498	#N/A	#N/A	#N/A	#N/A
Uterus	NDUFB10	rs141280935	Uterus_NDUFB10_rs141280935	T	C	0.00387597	1.49671	0.380903	0.000153586	0.00405416	0.00675682	0.5485	False
Brain_Hippocampus	NDUFAF2	rs141318453	Brain_Hippocampus_NDUFAF2_rs141318453	A	G	0.0030303	-1.76659	0.405467	2.72182e-05	#N/A	#N/A	#N/A	#N/A
Breast_Mammary_Tissue	NDUFS3	rs1415748328	Breast_Mammary_Tissue_NDUFS3_rs1415748328	A	ACC	0.0113636	0.341597	0.0942081	0.000333918	#N/A	#N/A	#N/A	#N/A
Artery_Tibial	NDUFAB1	rs141585445	Artery_Tibial_NDUFAB1_rs141585445	G	A	0.0239726	-0.178857	0.0476897	0.00019661	0.0744114	0.0413805	0.0721418	False
Brain_Substantia_nigra	NDUFV2	rs141702231	Brain_Substantia_nigra_NDUFV2_rs141702231	A	C	0.0263158	-0.701179	0.166233	5.91273e-05	0.0444052	0.0436508	0.309019	False
Brain_Nucleus_accumbens_basal_ganglia	NDUFS4	rs141777592	Brain_Nucleus_accumbens_basal_ganglia_NDUFS4_rs141777592	T	C	0.00990099	-0.553344	0.150238	0.00031361	0.0249086	0.0219791	0.257095	False
Cells_Cultured_fibroblasts	NDUFA4L2	rs141928307	Cells_Cultured_fibroblasts_NDUFA4L2_rs141928307	A	AC	0.0175983	-0.593056	0.134934	1.4094e-05	#N/A	#N/A	#N/A	#N/A
Spleen	NDUFAF3	rs141959192	Spleen_NDUFAF3_rs141959192	T	C	0.0330396	-0.361868	0.108	0.000975388	-0.0950568	0.0255447	0.000198281	True	rs78159609_T_C	0.48605	Fail
Liver	NDUFB3	rs142131351	Liver_NDUFB3_rs142131351	A	G	0.0264423	-0.32254	0.115312	0.00575824	0.00825665	0.0336795	0.806338	False
Testis	NDUFS7	rs142157046	Testis_NDUFS7_rs142157046	TTTG	T	0.0419255	-0.304643	0.0667568	7.68061e-06	0.0180296	0.0343976	0.600172	False
Pancreas	NDUFS7	rs142169648	Pancreas_NDUFS7_rs142169648	A	G	0.0295082	0.454425	0.123906	0.000299247	0.0342191	0.0150207	0.0227194	True	rs645679_A_G	0.0429426	Fail
Ovary	NDUFA1	rs142491191	Ovary_NDUFA1_rs142491191	A	G	0.0329341	-0.594329	0.142748	5.74122e-05	-0.0175576	0.0124801	0.159473	False
Brain_Nucleus_accumbens_basal_ganglia	NDUFA11	rs142612013	Brain_Nucleus_accumbens_basal_ganglia_NDUFA11_rs142612013	T	C	0.00742574	-0.648979	0.183619	0.000532929	-0.0558292	0.039009	0.152376	False
Colon_Sigmoid	NDUFAB1	rs142692224	Colon_Sigmoid_NDUFAB1_rs142692224	CTG	C	0.0157233	0.526292	0.12283	2.56879e-05	#N/A	#N/A	#N/A	#N/A
Brain_Anterior_cingulate_cortex_BA24	NDUFA13	rs142711292	Brain_Anterior_cingulate_cortex_BA24_NDUFA13_rs142711292	T	C	0.0170068	-0.587104	0.158679	0.000324754	0.00168844	0.0169449	0.920628	False
Cells_EBV-transformed_lymphocytes	NDUFB9	rs142848467	Cells_EBV-transformed_lymphocytes_NDUFB9_rs142848467	A	G	0.0578231	-0.371748	0.0907942	7.64356e-05	0.0219173	0.0128996	0.0893068	False
Esophagus_Muscularis	NDUFS3	rs143009907	Esophagus_Muscularis_NDUFS3_rs143009907	CAT	C	0.00860215	0.399044	0.105448	0.000178069	#N/A	#N/A	#N/A	#N/A
Breast_Mammary_Tissue	NDUFB3	rs143022992	Breast_Mammary_Tissue_NDUFB3_rs143022992	G	A	0.030303	0.181447	0.0563263	0.00140456	#N/A	#N/A	#N/A	#N/A
Brain_Frontal_Cortex_BA9	NDUFA9	rs143053774	Brain_Frontal_Cortex_BA9_NDUFA9_rs143053774	C	CA	0.00285714	3.57023	0.60551	2.82767e-08	#N/A	#N/A	#N/A	#N/A
Brain_Cerebellum	NDUFC2	rs143090884	Brain_Cerebellum_NDUFC2_rs143090884	C	CAG	0.334928	-0.603133	0.0535307	2.55114e-22	#N/A	#N/A	#N/A	#N/A
Minor_Salivary_Gland	NDUFB8	rs143147227	Minor_Salivary_Gland_NDUFB8_rs143147227	CT	C	0.0763889	0.357125	0.0954817	0.000284248	0.0311656	0.0151863	0.0401485	True	rs603424_A_G	0.0491101	Fail
Lung	NDUFB9	rs143155938	Lung_NDUFB9_rs143155938	A	G	0.015534	-0.235113	0.0613284	0.000144441	-0.191308	0.047088	4.84924e-05	True	#N/A	#N/A	#N/A
Whole_blood	NDUFA6	rs143256776	Whole_blood_NDUFA6_rs143256776	A	G	0.024178	1.09396	0.0280736	1e-200	0.00972157	0.00629109	0.122276	False
Brain_Cerebellum	NDUFA1	rs143259210	Brain_Cerebellum_NDUFA1_rs143259210	A	G	0.00478469	1.04661	0.300074	0.000620782	#N/A	#N/A	#N/A	#N/A
Esophagus_Muscularis	NDUFS6	rs143292284	Esophagus_Muscularis_NDUFS6_rs143292284	A	AGGGAGGGGCGGAGCCGCGCGCAGGGAGGGGCGGAGCCGCGCGCT	0.797327	0.127848	0.0270608	3.21225e-06	#N/A	#N/A	#N/A	#N/A
Ovary	NDUFC1	rs143329958	Ovary_NDUFC1_rs143329958	C	A	0.00299401	-1.34481	0.397525	0.000953847	0.00516065	0.00725589	0.476938	False
Breast_Mammary_Tissue	NDUFB5	rs143379497	Breast_Mammary_Tissue_NDUFB5_rs143379497	C	T	0.0126263	0.346262	0.0924407	0.000212597	-0.0211305	0.0288885	0.464504	False
Brain_Cortex	NDUFA1	rs143612861	Brain_Cortex_NDUFA1_rs143612861	A	G	0.0097561	0.432367	0.112646	0.000176228	-0.00812111	0.0192475	0.673076	False
Cells_EBV-transformed_lymphocytes	NDUFB6	rs143872744	Cells_EBV-transformed_lymphocytes_NDUFB6_rs143872744	A	C	0.0170068	-0.582653	0.165149	0.000590953	0.00161842	0.0146305	0.911918	False
Adrenal_Gland	NDUFS7	rs143883330	Adrenal_Gland_NDUFS7_rs143883330	T	C	0.0343348	-0.414765	0.12035	0.000697324	0.00483045	0.0170082	0.776405	False
Nerve_Tibial	NDUFS3	rs143967041	Nerve_Tibial_NDUFS3_rs143967041	G	A	0.0131579	-0.31945	0.0946824	0.000803498	#N/A	#N/A	#N/A	#N/A
Minor_Salivary_Gland	NDUFS6	rs143968554	Minor_Salivary_Gland_NDUFS6_rs143968554	T	C	0.0208333	-0.696329	0.166029	5.30128e-05	-0.00212213	0.00907244	0.815055	False
Stomach	NDUFB9	rs144012303	Stomach_NDUFB9_rs144012303	T	C	0.00925926	-0.404701	0.0898088	9.85034e-06	#N/A	#N/A	#N/A	#N/A
Liver	NDUFB8	rs144084967	Liver_NDUFB8_rs144084967	C	G	0.0192308	0.624289	0.142391	2.04569e-05	-0.000173157	0.0146246	0.990553	False
Brain_Amygdala	NDUFB6	rs144088720	Brain_Amygdala_NDUFB6_rs144088720	A	G	0.0116279	-0.936984	0.247658	0.000258806	-0.0107899	0.01057	0.307344	False
Brain_Cerebellum	NDUFA2	rs144148683	Brain_Cerebellum_NDUFA2_rs144148683	G	A	0.0119617	-0.874952	0.219534	9.99904e-05	0.0164992	0.0137059	0.228666	False
Brain_Hypothalamus	NDUFA7	rs144160206	Brain_Hypothalamus_NDUFA7_rs144160206	G	A	0.00588235	-1.19905	0.274045	2.46501e-05	0.00227772	0.00947083	0.809944	False
Testis	NDUFB4	rs144251325	Testis_NDUFB4_rs144251325	T	C	0.00931677	-0.427167	0.130107	0.00116323	#N/A	#N/A	#N/A	#N/A
Spleen	NDUFB9	rs144264450	Spleen_NDUFB9_rs144264450	C	T	0.030837	-0.277058	0.0670167	5.37372e-05	0.00437887	0.0259206	0.865849	False
Brain_Anterior_cingulate_cortex_BA24	NDUFA7	rs144294115	Brain_Anterior_cingulate_cortex_BA24_NDUFA7_rs144294115	A	G	0.00340136	2.0612	0.567876	0.0004158	-0.00164855	0.00644964	0.798257	False
Pituitary	NDUFA1	rs144334241	Pituitary_NDUFA1_rs144334241	A	G	0.0295359	-0.381449	0.0832338	8.13168e-06	-0.00176055	0.0144394	0.902957	False
Uterus	NDUFA13	rs144352665	Uterus_NDUFA13_rs144352665	T	C	0.0271318	-0.508667	0.148712	0.000894357	0.026251	0.0225118	0.243574	False
Muscle_Skeletal	NDUFC1	rs144473388	Muscle_Skeletal_NDUFC1_rs144473388	GTGGCTCCAAATTGGTTAACTT	G	0.0587819	-0.116858	0.0313881	0.000214334	#N/A	#N/A	#N/A	#N/A
Heart_Left_Ventricle	NDUFA1	rs144651711	Heart_Left_Ventricle_NDUFA1_rs144651711	G	T	0.0129534	-0.290714	0.0662742	1.57114e-05	#N/A	#N/A	#N/A	#N/A
Brain_Caudate_basal_ganglia	NDUFA13	rs144689431	Brain_Caudate_basal_ganglia_NDUFA13_rs144689431	T	C	0.00515464	0.632569	0.188657	0.0010061	0.00810584	0.0150031	0.589006	False
Brain_Anterior_cingulate_cortex_BA24	NDUFC1	rs145129422	Brain_Anterior_cingulate_cortex_BA24_NDUFC1_rs145129422	A	C	0.0238095	0.471313	0.156465	0.00315336	0.020034	0.0156319	0.199978	False
Pancreas	NDUFS3	rs145173489	Pancreas_NDUFS3_rs145173489	C	A	0.0114754	-0.582968	0.157474	0.000263187	0.0195036	0.0196889	0.321885	False
Heart_Atrial_Appendage	NDUFB8	rs145228561	Heart_Atrial_Appendage_NDUFB8_rs145228561	AAC	A	0.0336022	0.15413	0.0439965	0.00052915	-0.0294109	0.0509849	0.564037	False
Whole_blood	NDUFB2	rs145312664	Whole_blood_NDUFB2_rs145312664	A	G	0.0169089	-0.268424	0.0355181	4.1121e-14	-0.00916906	0.035594	0.796715	False
Skin_Not_Sun_Exposed_Suprapubic	NDUFS6	rs145327812	Skin_Not_Sun_Exposed_Suprapubic_NDUFS6_rs145327812	TC	T	0.0125725	-0.344608	0.085017	5.95378e-05	0.0183733	0.0226391	0.417034	False
Brain_Anterior_cingulate_cortex_BA24	NDUFS8	rs145359220	Brain_Anterior_cingulate_cortex_BA24_NDUFS8_rs145359220	TGGGCCA	T	0.246575	-0.143966	0.0467157	0.00254439	0.00848603	0.0189968	0.655086	False
Artery_Tibial	NDUFB5	rs145441617	Artery_Tibial_NDUFB5_rs145441617	T	C	0.0231164	-0.235538	0.0657505	0.000372952	-0.0229827	0.0305844	0.452382	False
Testis	NDUFV1	rs145506132	Testis_NDUFV1_rs145506132	A	G	0.015528	-0.594998	0.14443	5.06595e-05	-0.0189026	0.02439	0.438332	False
Liver	NDUFV2	rs145762239	Liver_NDUFV2_rs145762239	A	G	0.0336538	-0.39293	0.106516	0.000303866	0.00480035	0.0178854	0.788395	False
Brain_Cerebellar_Hemisphere	NDUFS5	rs146087529	Brain_Cerebellar_Hemisphere_NDUFS5_rs146087529	C	CTGTA	0.288571	-0.402568	0.0403995	7.1903e-18	#N/A	#N/A	#N/A	#N/A
Artery_Aorta	NDUFAF4	rs146178235	Artery_Aorta_NDUFAF4_rs146178235	ATAGAG	A	0.872222	-0.42223	0.039948	1.44061e-22	#N/A	#N/A	#N/A	#N/A
Heart_Atrial_Appendage	NDUFB5	rs146203790	Heart_Atrial_Appendage_NDUFB5_rs146203790	G	GGA	0.016129	-0.277768	0.0700854	9.23257e-05	#N/A	#N/A	#N/A	#N/A
Brain_Frontal_Cortex_BA9	NDUFS3	rs146218162	Brain_Frontal_Cortex_BA9_NDUFS3_rs146218162	G	A	0.0228571	-0.325358	0.104736	0.00230849	-0.0174648	0.0265299	0.510342	False
Muscle_Skeletal	NDUFS6	rs146289517	Muscle_Skeletal_NDUFS6_rs146289517	TCCCTTACCCGGCCACACG	T	0.585694	0.069267	0.012457	3.96307e-08	-0.0459281	0.0354657	0.19532	False
Brain_Frontal_Cortex_BA9	NDUFA4	rs146300241	Brain_Frontal_Cortex_BA9_NDUFA4_rs146300241	G	T	0.00285714	1.76859	0.405904	2.58848e-05	0.00343313	0.0051748	0.507054	False
Brain_Nucleus_accumbens_basal_ganglia	NDUFB7	rs146385197	Brain_Nucleus_accumbens_basal_ganglia_NDUFB7_rs146385197	A	G	0.00990099	0.521251	0.136935	0.000199529	-0.0399213	0.0207155	0.0539652	False
Brain_Spinal_cord_cervical_c-1	NDUFS3	rs146430880	Brain_Spinal_cord_cervical_c-1_NDUFS3_rs146430880	T	C	0.0396825	-0.360204	0.11375	0.00203947	0.00595885	0.0191528	0.755708	False
Whole_Blood	NDUFB3	rs146507587	Whole_Blood_NDUFB3_rs146507587	C	T	0.0134328	0.210011	0.0550939	0.000152154	-0.0719962	0.0443567	0.104564	False
Artery_Tibial	NDUFB4	rs1465837	Artery_Tibial_NDUFB4_rs1465837	G	A	0.22089	-0.079584	0.0229987	0.000584311	0.00434447	0.0358477	0.903539	False
Brain_Cerebellum	NDUFA12	rs146586360	Brain_Cerebellum_NDUFA12_rs146586360	A	G	0.0143541	0.783691	0.194201	8.24289e-05	-0.018945	0.0107465	0.0779167	False
Brain_Caudate_basal_ganglia	NDUFA10	rs1465880	Brain_Caudate_basal_ganglia_NDUFA10_rs1465880	A	G	0.293814	0.343276	0.0456366	4.18407e-12	0.000430237	0.00704098	0.951276	False
Brain_Frontal_Cortex_BA9	NDUFAF2	rs146692806	Brain_Frontal_Cortex_BA9_NDUFAF2_rs146692806	G	A	0.02	0.668464	0.179907	0.000295881	0.0313166	0.0139643	0.0249211	True	rs116535500_T_C	0.00441566	Fail
Adipose_Subcutaneous	NDUFAF4	rs1467687	Adipose_Subcutaneous_NDUFAF4_rs1467687	G	C	0.876076	-0.39927	0.0326113	2.10839e-30	0.00848248	0.00858892	0.323345	False
Skin_Sun_Exposed_Lower_leg	NDUFAF1	rs146883891	Skin_Sun_Exposed_Lower_leg_NDUFAF1_rs146883891	A	G	0.038843	0.896602	0.068187	2.03356e-34	0.00274135	0.00690329	0.691288	False
Spleen	NDUFAB1	rs146916766	Spleen_NDUFAB1_rs146916766	A	G	0.0132159	-0.338294	0.101768	0.00106711	#N/A	#N/A	#N/A	#N/A
Brain_Nucleus_accumbens_basal_ganglia	NDUFAF3	rs146998023	Brain_Nucleus_accumbens_basal_ganglia_NDUFAF3_rs146998023	T	C	0.0272277	0.459601	0.115724	0.000107194	0.017322	0.0177441	0.32896	False
Brain_Amygdala	NDUFS8	rs147021622	Brain_Amygdala_NDUFS8_rs147021622	A	G	0.0542636	0.285038	0.0770358	0.000346546	0.0352128	0.0189469	0.0630984	False
Breast_Mammary_Tissue	NDUFAF3	rs147052086	Breast_Mammary_Tissue_NDUFAF3_rs147052086	A	G	0.0176768	0.201075	0.0760662	0.00860384	0.145642	0.0477991	0.00231164	True	rs189335850_G_A	0.729292	Pass
Brain_Substantia_nigra	NDUFS7	rs147053889	Brain_Substantia_nigra_NDUFS7_rs147053889	T	C	0.00877193	1.34845	0.33636	0.000126522	#N/A	#N/A	#N/A	#N/A
Brain_Hypothalamus	NDUFC2	rs1470713	Brain_Hypothalamus_NDUFC2_rs1470713	C	T	0.705882	0.198942	0.0357196	1.40631e-07	-0.0175493	0.0122533	0.152084	False
Brain_Hippocampus	NDUFB2	rs147192522	Brain_Hippocampus_NDUFB2_rs147192522	A	C	0.0212121	-0.426718	0.114566	0.000294713	0.00438885	0.0320657	0.891133	False
Heart_Left_Ventricle	NDUFB1	rs147378532	Heart_Left_Ventricle_NDUFB1_rs147378532	A	G	0.0323834	0.143201	0.043605	0.00113802	-0.00284502	0.0403384	0.943773	False
Brain_Nucleus_accumbens_basal_ganglia	NDUFA8	rs147399112	Brain_Nucleus_accumbens_basal_ganglia_NDUFA8_rs147399112	T	TAAAG	0.029703	-0.334331	0.0779149	3.0507e-05	#N/A	#N/A	#N/A	#N/A
Thyroid	NDUFS7	rs147525230	Thyroid_NDUFS7_rs147525230	A	G	0.0313589	0.267181	0.0655779	5.36119e-05	-0.00110199	0.0234347	0.962494	False
Brain_Amygdala	NDUFA9	rs147608524	Brain_Amygdala_NDUFA9_rs147608524	T	C	0.00387597	-2.87003	0.451753	5.66645e-09	-0.00347759	0.00386407	0.36813	False
Brain_Spinal_cord_cervical_c-1	NDUFA7	rs147698368	Brain_Spinal_cord_cervical_c-1_NDUFA7_rs147698368	C	T	0.0753968	0.427465	0.112413	0.000245246	-0.0276397	0.0115776	0.0169703	True	rs28851245_A_G	0.0153547	Fail
Heart_Atrial_Appendage	NDUFC2	rs147780183	Heart_Atrial_Appendage_NDUFC2_rs147780183	GTA	G	0.157258	-0.252802	0.0287745	1.19115e-16	-0.011418	0.0124774	0.360139	False
Vagina	NDUFAF4	rs147808027	Vagina_NDUFAF4_rs147808027	G	C	0.035461	-0.665291	0.175181	0.000233991	-0.00548181	0.00749852	0.464747	False
Brain_Frontal_Cortex_BA9	NDUFS4	rs1478441	Brain_Frontal_Cortex_BA9_NDUFS4_rs1478441	T	C	0.816092	0.177507	0.0481	0.000323811	-0.0124051	0.0163357	0.44762	False
Skin_Not_Sun_Exposed_Suprapubic	NDUFS3	rs147856275	Skin_Not_Sun_Exposed_Suprapubic_NDUFS3_rs147856275	G	T	0.0145068	-0.311944	0.0847168	0.000259519	-0.0377055	0.0315755	0.232425	False
Heart_Left_Ventricle	NDUFC1	rs147878678	Heart_Left_Ventricle_NDUFC1_rs147878678	GTAGAA	G	0.0207254	0.31273	0.0626798	1.00219e-06	#N/A	#N/A	#N/A	#N/A
Brain_Spinal_cord_cervical_c-1	NDUFS7	rs147953321	Brain_Spinal_cord_cervical_c-1_NDUFS7_rs147953321	C	T	0.031746	-0.798933	0.190191	5.74788e-05	#N/A	#N/A	#N/A	#N/A
Skin_Sun_Exposed_Lower_leg	NDUFAF2	rs148148994	Skin_Sun_Exposed_Lower_leg_NDUFAF2_rs148148994	A	G	0.014876	-0.421093	0.106515	8.74085e-05	0.0453771	0.0235017	0.0535074	False
Whole_blood	NDUFA7	rs148238005	Whole_blood_NDUFA7_rs148238005	T	C	0.020662	-0.218511	0.0316092	4.7451e-12	-0.0480936	0.0403279	0.23304	False
Artery_Coronary	NDUFA9	rs148279375	Artery_Coronary_NDUFA9_rs148279375	CG	C	0.00943396	0.746398	0.18497	8.17566e-05	#N/A	#N/A	#N/A	#N/A
Esophagus_Mucosa	NDUFB7	rs148290166	Esophagus_Mucosa_NDUFB7_rs148290166	C	G	0.00503018	0.548402	0.14668	0.000210124	-0.0114252	0.02442	0.639884	False
Skin_Sun_Exposed_Lower_leg	NDUFA4	rs1483200	Skin_Sun_Exposed_Lower_leg_NDUFA4_rs1483200	T	C	0.290083	-0.106288	0.0245032	1.72112e-05	0.0187011	0.0263661	0.478148	False
Uterus	NDUFS4	rs148372020	Uterus_NDUFS4_rs148372020	G	A	0.00387597	-1.80264	0.545689	0.00131038	0.00514568	0.0056678	0.363942	False
Muscle_Skeletal	NDUFS7	rs148408595	Muscle_Skeletal_NDUFS7_rs148408595	G	A	0.0184136	0.206736	0.0480324	1.94111e-05	0.0517568	0.0484192	0.285101	False
Brain_Nucleus_accumbens_basal_ganglia	NDUFV1	rs148417243	Brain_Nucleus_accumbens_basal_ganglia_NDUFV1_rs148417243	A	G	0.00247525	-2.30661	0.368748	3.39665e-09	#N/A	#N/A	#N/A	#N/A
Whole_Blood	NDUFAF2	rs148442423	Whole_Blood_NDUFAF2_rs148442423	A	G	0.011194	-0.578058	0.159782	0.000322163	0.003965	0.0194271	0.838278	False
Brain_Cerebellum	NDUFB2	rs148484662	Brain_Cerebellum_NDUFB2_rs148484662	G	A	0.0143541	0.604076	0.169869	0.000488389	0.00190224	0.0184083	0.917696	False
Whole_Blood	NDUFAF3	rs148565411	Whole_Blood_NDUFAF3_rs148565411	G	A	0.0509119	0.140057	0.0397015	0.000451139	#N/A	#N/A	#N/A	#N/A
Cells_EBV-transformed_lymphocytes	NDUFC2	rs148692914	Cells_EBV-transformed_lymphocytes_NDUFC2_rs148692914	A	G	0.0238095	-0.541641	0.15256	0.000547395	0.0264105	0.0210508	0.209622	False
Whole_Blood	NDUFA4	rs148707903	Whole_Blood_NDUFA4_rs148707903	AT	A	0.0104478	0.198343	0.0596729	0.000941953	#N/A	#N/A	#N/A	#N/A
Liver	NDUFS7	rs148762998	Liver_NDUFS7_rs148762998	T	G	0.0216346	0.534449	0.137362	0.00014379	0.00376219	0.0160315	0.814461	False
Cells_EBV-transformed_lymphocytes	NDUFV1	rs148786937	Cells_EBV-transformed_lymphocytes_NDUFV1_rs148786937	T	C	0.00680272	-1.97887	0.34338	6.34322e-08	0.00198426	0.00466099	0.670314	False
Brain_Nucleus_accumbens_basal_ganglia	NDUFB6	rs148843193	Brain_Nucleus_accumbens_basal_ganglia_NDUFB6_rs148843193	G	A	0.0247525	-0.381867	0.120683	0.00185748	-0.00771735	0.0274205	0.77837	False
Lung	NDUFS3	rs148879999	Lung_NDUFS3_rs148879999	A	G	0.0126214	-0.289573	0.06756	2.23004e-05	-0.00745546	0.0387605	0.847471	False
Whole_blood	NDUFA10	rs148999051	Whole_blood_NDUFA10_rs148999051	G	A	0.124278	0.0668767	0.0121833	4.0422e-08	0.0645397	0.0528794	0.222273	False
Brain_Anterior_cingulate_cortex_BA24	NDUFS2	rs149017016	Brain_Anterior_cingulate_cortex_BA24_NDUFS2_rs149017016	A	C	0.0204082	0.592181	0.145283	8.19311e-05	0.0106503	0.0126203	0.398724	False
Brain_Caudate_basal_ganglia	NDUFB3	rs149115119	Brain_Caudate_basal_ganglia_NDUFB3_rs149115119	T	C	0.0154639	0.613527	0.149649	6.6728e-05	-0.0127856	0.0211727	0.545929	False
Brain_Spinal_cord_cervical_c-1	NDUFV3	rs149300976	Brain_Spinal_cord_cervical_c-1_NDUFV3_rs149300976	CCAGGGGCCAGCGATCCA	C	0.379032	0.378869	0.0813752	9.84013e-06	-0.00494076	0.00616361	0.422783	False
Cells_EBV-transformed_lymphocytes	NDUFB4	rs149339110	Cells_EBV-transformed_lymphocytes_NDUFB4_rs149339110	T	C	0.0102041	-1.12792	0.278287	8.93505e-05	0.00215343	0.00637829	0.73565	False
Brain_Anterior_cingulate_cortex_BA24	NDUFA1	rs149376781	Brain_Anterior_cingulate_cortex_BA24_NDUFA1_rs149376781	G	A	0.0238095	-0.461963	0.142849	0.00157108	0.0194232	0.0161052	0.227809	False
Cells_Cultured_fibroblasts	NDUFA5	rs149499696	Cells_Cultured_fibroblasts_NDUFA5_rs149499696	T	C	0.0175983	-0.377105	0.0928573	5.84437e-05	-0.0244919	0.0231108	0.289255	False
Brain_Cortex	NDUFB7	rs149795887	Brain_Cortex_NDUFB7_rs149795887	G	A	0.0121951	0.471441	0.137785	0.000784991	-0.0259481	0.0285741	0.363826	False
Testis	NDUFB5	rs149936840	Testis_NDUFB5_rs149936840	G	C	0.0434783	-0.263427	0.0691013	0.000171088	-0.0113109	0.0211558	0.592892	False
Brain_Cerebellar_Hemisphere	NDUFB7	rs150102867	Brain_Cerebellar_Hemisphere_NDUFB7_rs150102867	G	A	0.0314286	0.228115	0.0592566	0.000181875	-0.0203871	0.0443329	0.645614	False
Whole_blood	NDUFS8	rs150142020	Whole_blood_NDUFS8_rs150142020	T	C	0.02835	-0.185334	0.0268795	5.3789e-12	0.00918124	0.0349881	0.793005	False
Brain_Caudate_basal_ganglia	NDUFA4	rs150187675	Brain_Caudate_basal_ganglia_NDUFA4_rs150187675	T	C	0.0360825	0.206117	0.0603084	0.000808012	0.017573	0.0301416	0.559883	False
Brain_Amygdala	NDUFAF2	rs150295162	Brain_Amygdala_NDUFAF2_rs150295162	G	GA	0.0116279	-0.872207	0.284232	0.00274232	#N/A	#N/A	#N/A	#N/A
Artery_Coronary	NDUFA4L2	rs150304515	Artery_Coronary_NDUFA4L2_rs150304515	T	C	0.0164319	0.719171	0.251078	0.00469655	#N/A	#N/A	#N/A	#N/A
Esophagus_Muscularis	NDUFA12	rs150384553	Esophagus_Muscularis_NDUFA12_rs150384553	A	G	0.02	-0.261432	0.0822155	0.00158978	-0.0136357	0.0306236	0.656127	False
Brain_Hippocampus	NDUFB3	rs150581083	Brain_Hippocampus_NDUFB3_rs150581083	T	C	0.0212121	-0.403909	0.114804	0.000606445	-0.0660768	0.0321855	0.0400726	True	NA	NA	Fail
Testis	NDUFS6	rs150665293	Testis_NDUFS6_rs150665293	T	A	0.0201863	-0.301282	0.0704916	2.67402e-05	-0.0122168	0.0295517	0.679311	False
Spleen	NDUFAF2	rs150666593	Spleen_NDUFAF2_rs150666593	CAT	C	0.385845	-0.277725	0.0527858	3.89227e-07	0.009899	0.00840904	0.239121	False
Vagina	NDUFS7	rs150683222	Vagina_NDUFS7_rs150683222	G	C	0.0106383	-1.31906	0.321386	7.573e-05	#N/A	#N/A	#N/A	#N/A
Adipose_Subcutaneous	NDUFA4L2	rs150720853	Adipose_Subcutaneous_NDUFA4L2_rs150720853	G	C	0.00774527	0.589599	0.152226	0.000121381	#N/A	#N/A	#N/A	#N/A
Brain_Cerebellum	NDUFA4	rs150751330	Brain_Cerebellum_NDUFA4_rs150751330	A	G	0.0215311	0.445866	0.138399	0.00152939	0.0505152	0.0231034	0.02878	True	rs10486116_G_C	0.000799504	Fail
Vagina	NDUFAB1	rs150757413	Vagina_NDUFAB1_rs150757413	A	G	0.035461	0.345257	0.0941856	0.00037351	-0.00469882	0.0221542	0.832032	False
Whole_Blood	NDUFS3	rs150909090	Whole_Blood_NDUFS3_rs150909090	A	T	0.0276119	0.123162	0.0438262	0.00511211	-0.0305744	0.0558013	0.58375	False
Ovary	NDUFAB1	rs150915758	Ovary_NDUFAB1_rs150915758	T	C	0.0239521	0.596601	0.169593	0.000604271	#N/A	#N/A	#N/A	#N/A
Minor_Salivary_Gland	NDUFA8	rs150943293	Minor_Salivary_Gland_NDUFA8_rs150943293	G	A	0.0104167	-0.79816	0.204428	0.00015718	0.0274707	0.0107381	0.01052	True	rs201850598_A_T	0.726519	Pass
Minor_Salivary_Gland	NDUFS8	rs151128822	Minor_Salivary_Gland_NDUFS8_rs151128822	A	G	0.0902778	0.32131	0.0886248	0.000425679	-0.0392549	0.0123348	0.00146035	True	rs148196494_G_C	1	Pass
Brain_Putamen_basal_ganglia	NDUFA8	rs151139247	Brain_Putamen_basal_ganglia_NDUFA8_rs151139247	G	A	0.0117647	-0.479878	0.131472	0.000378568	0.0444655	0.0212762	0.0366257	True	rs13289213_G_A	0.00210945	Fail
Liver	NDUFA4L2	rs151231522	Liver_NDUFA4L2_rs151231522	C	G	0.0120192	-0.82809	0.292297	0.00517536	-0.00845258	0.0107662	0.432394	False
Esophagus_Muscularis	NDUFB8	rs151264812	Esophagus_Muscularis_NDUFB8_rs151264812	T	C	0.0236559	-0.264724	0.0732732	0.000341952	-0.0266523	0.0253003	0.292141	False
Breast_Mammary_Tissue	NDUFB8	rs151319229	Breast_Mammary_Tissue_NDUFB8_rs151319229	A	G	0.00757576	-0.365836	0.0986075	0.000243573	0.00209375	0.0324025	0.948479	False
Liver	NDUFB5	rs1520614	Liver_NDUFB5_rs1520614	A	T	0.137019	-0.325015	0.0663318	2.24308e-06	0.00860422	0.0103235	0.404587	False
Heart_Atrial_Appendage	NDUFAF2	rs153031	Heart_Atrial_Appendage_NDUFAF2_rs153031	C	T	0.419355	0.0907932	0.026909	0.000837316	0.0160926	0.0265901	0.545039	False
Whole_blood	NDUFV1	rs1532331	Whole_blood_NDUFV1_rs1532331	G	T	0.316115	-0.102294	0.0127052	8.1852e-16	0.101364	0.0245487	3.64183e-05	True	rs6870418_C_T	0.975468	Pass
Artery_Aorta	NDUFB2	rs1541419	Artery_Aorta_NDUFB2_rs1541419	C	G	0.383721	0.0968557	0.0243181	8.45024e-05	0.00390075	0.0250197	0.876106	False
Liver	NDUFA4	rs1544411	Liver_NDUFA4_rs1544411	G	A	0.228365	0.163281	0.0403412	7.88404e-05	0.0291326	0.0186874	0.11901	False
Ovary	NDUFAF2	rs1545070	Ovary_NDUFAF2_rs1545070	A	G	0.284431	0.235086	0.0512067	1.04671e-05	0.0108373	0.010748	0.313305	False
Cells_Cultured_fibroblasts	NDUFS8	rs15518	Cells_Cultured_fibroblasts_NDUFS8_rs15518	C	T	0.236025	0.157531	0.0166874	2.76771e-19	0.00238975	0.0171262	0.889025	False
Pituitary	NDUFA4	rs1557838	Pituitary_NDUFA4_rs1557838	G	A	0.835443	-0.177779	0.0457338	0.000138492	0.0220864	0.0179324	0.21808	False
Skin_Not_Sun_Exposed_Suprapubic	NDUFA2	rs156091	Skin_Not_Sun_Exposed_Suprapubic_NDUFA2_rs156091	A	G	0.0116054	-0.490224	0.12166	6.56969e-05	#N/A	#N/A	#N/A	#N/A
Esophagus_Gastroesophageal_Junction	NDUFS1	rs1564163	Esophagus_Gastroesophageal_Junction_NDUFS1_rs1564163	C	T	0.49697	-0.177	0.0181863	1.9876e-19	0.028548	0.0131571	0.030023	True	rs72941240_A_T	0.00178374	Fail
Adrenal_Gland	NDUFS4	rs157072	Adrenal_Gland_NDUFS4_rs157072	C	T	0.371245	0.166545	0.0419884	0.00010275	0.0608544	0.014255	1.96363e-05	True	rs156830_G_C	0.928263	Pass
Lung	NDUFB7	rs1609864	Lung_NDUFB7_rs1609864	T	G	0.52233	-0.071298	0.015445	5.11962e-06	0.0174759	0.0330178	0.596605	False
Artery_Aorta	NDUFA11	rs1614492	Artery_Aorta_NDUFA11_rs1614492	A	G	0.5	0.123474	0.0229324	1.41872e-07	-0.0287429	0.0187254	0.124792	False
Brain_Putamen_basal_ganglia	NDUFA11	rs164019	Brain_Putamen_basal_ganglia_NDUFA11_rs164019	C	T	0.223529	0.167671	0.0495193	0.000938424	0.0168932	0.0165902	0.308553	False
Brain_Caudate_basal_ganglia	NDUFA2	rs165186	Brain_Caudate_basal_ganglia_NDUFA2_rs165186	A	T	0.103093	-0.234336	0.0671768	0.000633789	0.0209003	0.0159425	0.189864	False
Ovary	NDUFA11	rs1678866	Ovary_NDUFA11_rs1678866	C	G	0.616766	0.174928	0.0374486	7.5149e-06	-0.0180126	0.0143196	0.20843	False
Esophagus_Mucosa	NDUFA11	rs1678868	Esophagus_Mucosa_NDUFA11_rs1678868	C	T	0.422535	0.34925	0.0233493	5.64493e-41	-0.0108407	0.0065884	0.0998843	False
Whole_Blood	NDUFB4	rs16831500	Whole_Blood_NDUFB4_rs16831500	C	T	0.0731343	-0.135933	0.0350531	0.000116987	0.0489771	0.033248	0.140729	False
Adipose_Visceral_Omentum	NDUFB4	rs16831872	Adipose_Visceral_Omentum_NDUFB4_rs16831872	G	A	0.0959488	0.134415	0.0416639	0.00135801	-0.0107793	0.0279441	0.699685	False
Whole_Blood	NDUFC2	rs1683217	Whole_Blood_NDUFC2_rs1683217	T	C	0.145522	-0.19518	0.0217807	4.03856e-18	-0.0140614	0.0161277	0.383275	False
Brain_Nucleus_accumbens_basal_ganglia	NDUFB3	rs16835334	Brain_Nucleus_accumbens_basal_ganglia_NDUFB3_rs16835334	C	G	0.049505	0.247945	0.0800008	0.00228791	-0.0205098	0.0255968	0.422979	False
Muscle_Skeletal	NDUFB3	rs16838426	Muscle_Skeletal_NDUFB3_rs16838426	C	T	0.0856941	0.0690049	0.0207891	0.000954015	-0.0156771	0.0620057	0.800397	False
Small_Intestine_Terminal_Ileum	NDUFS6	rs16870098	Small_Intestine_Terminal_Ileum_NDUFS6_rs16870098	A	G	0.155172	0.126196	0.0329543	0.000196444	0.0249002	0.0264137	0.345835	False
Lung	NDUFA4	rs16876959	Lung_NDUFA4_rs16876959	C	T	0.0271845	-0.289139	0.06056	2.44961e-06	0.0724288	0.0355988	0.0418925	True	rs10486116_G_C	2.5185e-05	Fail
Ovary	NDUFS4	rs16881068	Ovary_NDUFS4_rs16881068	T	C	0.0838323	-0.263401	0.0819616	0.00166117	-0.0215049	0.0203803	0.291344	False
Brain_Cerebellar_Hemisphere	NDUFS4	rs16881561	Brain_Cerebellar_Hemisphere_NDUFS4_rs16881561	C	A	0.185714	0.189593	0.0436142	2.69537e-05	0.0176009	0.015384	0.252582	False
Prostate	NDUFAF2	rs16894457	Prostate_NDUFAF2_rs16894457	C	G	0.040724	-0.427427	0.107454	0.000100496	#N/A	#N/A	#N/A	#N/A
Brain_Anterior_cingulate_cortex_BA24	NDUFB9	rs16899870	Brain_Anterior_cingulate_cortex_BA24_NDUFB9_rs16899870	C	T	0.0136054	0.618821	0.181077	0.000859553	-0.0308005	0.0165993	0.0635206	False
Artery_Coronary	NDUFA8	rs16911860	Artery_Coronary_NDUFA8_rs16911860	G	A	0.0211268	0.420785	0.125315	0.000966117	0.0304859	0.017657	0.0842466	False
Minor_Salivary_Gland	NDUFB6	rs16918090	Minor_Salivary_Gland_NDUFB6_rs16918090	T	C	0.0104167	-1.05603	0.27273	0.000176848	#N/A	#N/A	#N/A	#N/A
Testis	NDUFA9	rs16931616	Testis_NDUFA9_rs16931616	T	A	0.290373	-0.302935	0.0361296	2.9608e-15	-0.0151135	0.00858567	0.0783546	False
Brain_Frontal_Cortex_BA9	NDUFV2	rs16953484	Brain_Frontal_Cortex_BA9_NDUFV2_rs16953484	T	C	0.148571	-0.18887	0.0499738	0.00023507	0.0155705	0.0158691	0.326503	False
Vagina	NDUFV2	rs16955408	Vagina_NDUFV2_rs16955408	G	A	0.0531915	0.245532	0.0681294	0.000463103	0.012218	0.0251295	0.626826	False
Brain_Nucleus_accumbens_basal_ganglia	NDUFC1	rs17005603	Brain_Nucleus_accumbens_basal_ganglia_NDUFC1_rs17005603	C	T	0.0915842	-0.213997	0.0581143	0.000314468	0.0218171	0.0194082	0.260963	False
Brain_Frontal_Cortex_BA9	NDUFA12	rs17023515	Brain_Frontal_Cortex_BA9_NDUFA12_rs17023515	A	G	0.02	-0.512127	0.120656	4.04703e-05	0.00419173	0.0157576	0.790229	False
Brain_Nucleus_accumbens_basal_ganglia	NDUFA12	rs17024823	Brain_Nucleus_accumbens_basal_ganglia_NDUFA12_rs17024823	A	G	0.0148515	0.497574	0.136721	0.000367196	-0.00025767	0.0123959	0.983416	False
Adrenal_Gland	NDUFAF1	rs170296	Adrenal_Gland_NDUFAF1_rs170296	T	G	0.208154	-0.182018	0.0387924	5.11228e-06	-0.0723445	0.0152529	2.10573e-06	True	rs1757463_G_A	0.523706	Fail
Colon_Sigmoid	NDUFV2	rs1703822	Colon_Sigmoid_NDUFV2_rs1703822	T	C	0.312893	0.165061	0.0320843	5.24766e-07	-0.0361739	0.0155991	0.0203963	True	rs4148965_T_G	0.331519	Fail
Esophagus_Mucosa	NDUFC1	rs17050764	Esophagus_Mucosa_NDUFC1_rs17050764	A	T	0.277666	0.440806	0.026422	1.7832e-48	0.00868341	0.0059795	0.146447	False
Brain_Spinal_cord_cervical_c-1	NDUFA2	rs17119328	Brain_Spinal_cord_cervical_c-1_NDUFA2_rs17119328	C	A	0.0277778	-0.501009	0.124022	0.000104497	-0.0137572	0.00962757	0.153021	False
Heart_Atrial_Appendage	NDUFB4	rs17140284	Heart_Atrial_Appendage_NDUFB4_rs17140284	G	A	0.202957	-0.118304	0.0225849	3.04666e-07	-0.0124645	0.0250516	0.618799	False
Liver	NDUFB2	rs17161914	Liver_NDUFB2_rs17161914	C	A	0.0673077	-0.322806	0.084614	0.000191053	0.00550919	0.0155738	0.723527	False
Brain_Cerebellar_Hemisphere	NDUFA4	rs17162672	Brain_Cerebellar_Hemisphere_NDUFA4_rs17162672	C	T	0.0228571	-0.366658	0.0971175	0.000238484	0.0163365	0.0165593	0.323866	False
Cells_EBV-transformed_lymphocytes	NDUFA4	rs17162693	Cells_EBV-transformed_lymphocytes_NDUFA4_rs17162693	G	A	0.353741	-0.21186	0.0543023	0.000157014	0.0274224	0.0120532	0.0228998	True	rs75422554_A_G	0.0155331	Fail
Nerve_Tibial	NDUFA8	rs17177082	Nerve_Tibial_NDUFA8_rs17177082	G	A	0.0601504	-0.163011	0.0437046	0.000215414	0.0669403	0.0328125	0.041342	True	rs13289213_G_A	0.0181225	Fail
Artery_Tibial	NDUFA4	rs172658	Artery_Tibial_NDUFA4_rs172658	C	T	0.22089	-0.0947541	0.0223654	2.68933e-05	0.00436329	0.0338708	0.897499	False
Brain_Hippocampus	NDUFA2	rs17286599	Brain_Hippocampus_NDUFA2_rs17286599	T	G	0.069697	-0.230551	0.0638157	0.000437349	0.0479243	0.0197327	0.0151542	True	rs72798854_A_G	0.0696754	Fail
Brain_Putamen_basal_ganglia	NDUFC1	rs17315453	Brain_Putamen_basal_ganglia_NDUFC1_rs17315453	C	T	0.144118	-0.213396	0.0536255	0.000114208	-0.00163714	0.016482	0.920877	False
Brain_Caudate_basal_ganglia	NDUFB11	rs17327529	Brain_Caudate_basal_ganglia_NDUFB11_rs17327529	C	T	0.170103	-0.208187	0.0351589	2.00659e-08	0.025405	0.0115531	0.027879	True	NA	NA	Fail
Brain_Caudate_basal_ganglia	NDUFA1	rs17336327	Brain_Caudate_basal_ganglia_NDUFA1_rs17336327	G	C	0.136598	-0.148321	0.0392559	0.000225201	0.0208305	0.0207563	0.315584	False
Adrenal_Gland	NDUFS2	rs17356051	Adrenal_Gland_NDUFS2_rs17356051	A	G	0.0386266	0.367729	0.103189	0.00046091	-0.0045936	0.012705	0.717682	False
Brain_Cerebellum	NDUFA5	rs17467505	Brain_Cerebellum_NDUFA5_rs17467505	A	G	0.0382775	0.355617	0.0900774	0.000115493	0.00259417	0.0168274	0.877481	False
Artery_Coronary	NDUFB6	rs1748850	Artery_Coronary_NDUFB6_rs1748850	G	A	0.15493	0.16164	0.0419966	0.000166743	0.0352066	0.0190089	0.0640097	False
Brain_Anterior_cingulate_cortex_BA24	NDUFA4L2	rs17490182	Brain_Anterior_cingulate_cortex_BA24_NDUFA4L2_rs17490182	A	G	0.0238095	-0.674925	0.19926	0.000951057	-0.0148239	0.00888736	0.0953212	False
Testis	NDUFA4L2	rs17568977	Testis_NDUFA4L2_rs17568977	C	G	0.0295031	-0.553358	0.144483	0.000159803	0.0127138	0.010686	0.23414	False
Brain_Cortex	NDUFA8	rs1757310	Brain_Cortex_NDUFA8_rs1757310	A	G	0.607317	-0.117446	0.0341874	0.000748631	-0.071701	0.0204136	0.000444064	True	rs10985290_A_G	0.0497299	Fail
Cells_Cultured_fibroblasts	NDUFAF1	rs1757460	Cells_Cultured_fibroblasts_NDUFAF1_rs1757460	T	C	0.201863	-0.514854	0.0297949	9.72991e-51	-0.0228686	0.00536812	2.04357e-05	True	rs1757463_G_A	0.720321	Pass
Esophagus_Mucosa	NDUFAF1	rs1757463	Esophagus_Mucosa_NDUFAF1_rs1757463	G	A	0.318913	-0.406255	0.0309101	2.26616e-33	-0.0345227	0.00630072	4.27355e-08	True	rs1200340_A_G	0.30462	Fail
Esophagus_Gastroesophageal_Junction	NDUFAF3	rs17598137	Esophagus_Gastroesophageal_Junction_NDUFAF3_rs17598137	A	C	0.112121	-0.190522	0.0464059	5.32267e-05	0.126064	0.019719	1.62623e-10	True	rs115770773_C_T	0.953168	Pass
Artery_Aorta	NDUFA5	rs17611216	Artery_Aorta_NDUFA5_rs17611216	T	C	0.0762274	-0.146778	0.0445871	0.00110727	-0.00424124	0.0295971	0.886054	False
Brain_Nucleus_accumbens_basal_ganglia	NDUFA9	rs17701871	Brain_Nucleus_accumbens_basal_ganglia_NDUFA9_rs17701871	T	C	0.207921	0.25456	0.0533036	3.98333e-06	0.0249694	0.0118157	0.0345803	True	rs4766260_G_A	0.116002	Fail
Adrenal_Gland	NDUFAB1	rs17808510	Adrenal_Gland_NDUFAB1_rs17808510	G	A	0.107296	0.195979	0.0489797	8.97539e-05	0.0124656	0.0174478	0.474947	False
Brain_Hypothalamus	NDUFA2	rs17844437	Brain_Hypothalamus_NDUFA2_rs17844437	C	T	0.0794118	0.218247	0.0676322	0.00158332	-0.0389746	0.0165666	0.0186421	True	rs10063055_T_C	0.00397688	Fail
Skin_Sun_Exposed_Lower_leg	NDUFV2	rs1784772	Skin_Sun_Exposed_Lower_leg_NDUFV2_rs1784772	C	T	0.819008	-0.101239	0.0252176	6.80506e-05	-0.0935489	0.0299262	0.0017721	True	rs4798766_G_A	0.460744	Fail
Spleen	NDUFB4	rs1797843	Spleen_NDUFB4_rs1797843	G	C	0.0550661	0.333499	0.0982574	0.000840516	8.17424e-05	0.0221683	0.997058	False
Brain_Hippocampus	NDUFA4L2	rs1800158	Brain_Hippocampus_NDUFA4L2_rs1800158	G	A	0.0242424	0.580251	0.198161	0.00405264	-0.01543	0.0127198	0.225103	False
Brain_Substantia_nigra	NDUFS4	rs1809084	Brain_Substantia_nigra_NDUFS4_rs1809084	T	C	0.328947	0.226024	0.0628736	0.000531972	0.0514636	0.0110095	2.94686e-06	True	rs3096166_C_T	1	Pass
Prostate	NDUFA13	rs180929147	Prostate_NDUFA13_rs180929147	C	T	0.0226244	0.399812	0.116258	0.000724652	0.0252994	0.02341	0.279827	False
Brain_Putamen_basal_ganglia	NDUFA5	rs181195478	Brain_Putamen_basal_ganglia_NDUFA5_rs181195478	A	G	0.00882353	-0.748948	0.19803	0.000236259	-0.0127775	0.0136311	0.348564	False
Artery_Coronary	NDUFA12	rs181624718	Artery_Coronary_NDUFA12_rs181624718	A	G	0.0164319	-0.53761	0.128307	4.43905e-05	-0.0191272	0.0247875	0.440322	False
Brain_Caudate_basal_ganglia	NDUFB9	rs1817172	Brain_Caudate_basal_ganglia_NDUFB9_rs1817172	C	T	0.773196	0.178615	0.0487641	0.000342496	0.0334076	0.0152356	0.0283262	True	rs1551398_G_A	0.510393	Fail
Liver	NDUFB6	rs182008163	Liver_NDUFB6_rs182008163	T	C	0.0264423	-0.387418	0.111802	0.00067249	0.0106167	0.0241579	0.66032	False
Breast_Mammary_Tissue	NDUFA12	rs1820461	Breast_Mammary_Tissue_NDUFA12_rs1820461	G	A	0.430556	0.0773766	0.0200147	0.000133548	-0.0739371	0.0299238	0.0134793	True	rs61937919_C_T	0.039762	Fail
Uterus	NDUFA4	rs182309120	Uterus_NDUFA4_rs182309120	G	A	0.00387597	1.62803	0.377295	3.64643e-05	-0.00639546	0.00637089	0.315448	False
Artery_Coronary	NDUFAB1	rs182614133	Artery_Coronary_NDUFAB1_rs182614133	T	C	0.00938967	-0.667713	0.181167	0.000305014	#N/A	#N/A	#N/A	#N/A
Brain_Anterior_cingulate_cortex_BA24	NDUFB6	rs182636130	Brain_Anterior_cingulate_cortex_BA24_NDUFB6_rs182636130	A	T	0.0238095	-0.563577	0.158647	0.000543592	#N/A	#N/A	#N/A	#N/A
Uterus	NDUFB1	rs183011967	Uterus_NDUFB1_rs183011967	A	G	0.0116279	-1.62288	0.346783	8.68533e-06	0.00215265	0.00757542	0.776285	False
Brain_Spinal_cord_cervical_c-1	NDUFA1	rs183114699	Brain_Spinal_cord_cervical_c-1_NDUFA1_rs183114699	A	G	0.0119048	-1.18973	0.252484	7.85356e-06	-0.00719617	0.00773251	0.352041	False
Breast_Mammary_Tissue	NDUFA8	rs1832757	Breast_Mammary_Tissue_NDUFA8_rs1832757	G	T	0.398477	0.0706358	0.0207781	0.000758813	0.111475	0.0334349	0.000855816	True	rs76747244_C_T	0.306615	Fail
Colon_Transverse	NDUFA5	rs183328489	Colon_Transverse_NDUFA5_rs183328489	T	C	0.013587	0.371531	0.101886	0.000313584	0.0139746	0.023953	0.559613	False
Skin_Sun_Exposed_Lower_leg	NDUFA12	rs183656	Skin_Sun_Exposed_Lower_leg_NDUFA12_rs183656	T	C	0.766942	-0.239297	0.0289932	1.20621e-15	-0.0178385	0.0115079	0.121114	False
Adrenal_Gland	NDUFA2	rs183679	Adrenal_Gland_NDUFA2_rs183679	T	C	0.51073	-0.140861	0.0398574	0.000512044	0.0259561	0.0163438	0.112256	False
Brain_Hypothalamus	NDUFB9	rs183730680	Brain_Hypothalamus_NDUFB9_rs183730680	A	G	0.0294118	-0.3893	0.104898	0.000304656	0.00690213	0.0132566	0.602607	False
Brain_Anterior_cingulate_cortex_BA24	NDUFAF3	rs1841178	Brain_Anterior_cingulate_cortex_BA24_NDUFAF3_rs1841178	A	G	0.442177	0.136699	0.05363	0.0120455	0.0593735	0.0168955	0.00044115	True	rs730566_A_C	0.270158	Fail
Adipose_Subcutaneous	NDUFC1	rs1843943	Adipose_Subcutaneous_NDUFC1_rs1843943	T	C	0.281411	0.194547	0.0257795	2.06442e-13	0.0217793	0.0135386	0.107687	False
Small_Intestine_Terminal_Ileum	NDUFAB1	rs184470612	Small_Intestine_Terminal_Ileum_NDUFAB1_rs184470612	A	G	0.00862069	0.516638	0.129352	0.000106578	0.0146468	0.0206779	0.47874	False
Brain_Cerebellar_Hemisphere	NDUFAF3	rs185050272	Brain_Cerebellar_Hemisphere_NDUFAF3_rs185050272	A	G	0.0114286	0.532272	0.171144	0.00228223	0.00515657	0.0168021	0.758919	False
Testis	NDUFS3	rs185855455	Testis_NDUFS3_rs185855455	A	G	0.0108696	0.597036	0.188012	0.00167114	0.0225062	0.0135188	0.095951	False
Spleen	NDUFA2	rs1864254	Spleen_NDUFA2_rs1864254	C	T	0.45815	-0.196929	0.0309576	1.49946e-09	0.0316388	0.0118403	0.0075372	True	rs72798854_A_G	0.0648028	Fail
Esophagus_Muscularis	NDUFB5	rs186724843	Esophagus_Muscularis_NDUFB5_rs186724843	G	A	0.00967742	-0.372715	0.104831	0.000423158	#N/A	#N/A	#N/A	#N/A
Nerve_Tibial	NDUFV1	rs1871043	Nerve_Tibial_NDUFV1_rs1871043	C	T	0.412594	0.37199	0.0219636	2.1055e-50	0.00560123	0.00632383	0.375761	False
Muscle_Skeletal	NDUFA4L2	rs187160685	Muscle_Skeletal_NDUFA4L2_rs187160685	A	T	0.0127479	0.466362	0.126694	0.000252039	-0.0327578	0.0213993	0.125821	False
Pancreas	NDUFB10	rs187241525	Pancreas_NDUFB10_rs187241525	T	G	0.0196721	0.650992	0.122476	2.35943e-07	0.0080938	0.0124725	0.516383	False
Small_Intestine_Terminal_Ileum	NDUFA1	rs187406867	Small_Intestine_Terminal_Ileum_NDUFA1_rs187406867	A	G	0.00574713	-0.55612	0.167527	0.00116139	0.0165714	0.012874	0.198025	False
Small_Intestine_Terminal_Ileum	NDUFAF3	rs187466611	Small_Intestine_Terminal_Ileum_NDUFAF3_rs187466611	A	G	0.0143678	0.718082	0.230482	0.00224624	0.0140095	0.0144064	0.330826	False
Liver	NDUFS3	rs187481936	Liver_NDUFS3_rs187481936	T	C	0.0216346	0.494395	0.124944	0.000111823	-0.0275246	0.0190336	0.148148	False
Adrenal_Gland	NDUFB4	rs1877969	Adrenal_Gland_NDUFB4_rs1877969	T	G	0.641631	-0.136025	0.0407345	0.00100799	0.00467892	0.0176865	0.791358	False
Heart_Atrial_Appendage	NDUFC1	rs187980925	Heart_Atrial_Appendage_NDUFC1_rs187980925	T	C	0.0147849	-0.280557	0.075407	0.000236985	0.0244678	0.0245009	0.317966	False
Brain_Frontal_Cortex_BA9	NDUFB10	rs188088580	Brain_Frontal_Cortex_BA9_NDUFB10_rs188088580	T	C	0.0114286	0.571716	0.177342	0.00158635	-0.0180212	0.0190427	0.343966	False
Brain_Substantia_nigra	NDUFV1	rs188622734	Brain_Substantia_nigra_NDUFV1_rs188622734	C	G	0.00438596	-2.7436	0.380754	1.79168e-10	#N/A	#N/A	#N/A	#N/A
Artery_Coronary	NDUFB7	rs188794706	Artery_Coronary_NDUFB7_rs188794706	T	C	0.0117371	-0.517613	0.146152	0.000511209	-0.0444985	0.0219797	0.0429164	True	rs55726752_C_T	0.0112742	Fail
Esophagus_Gastroesophageal_Junction	NDUFS4	rs1895443	Esophagus_Gastroesophageal_Junction_NDUFS4_rs1895443	T	C	0.224242	0.160591	0.0369638	1.96527e-05	0.0036304	0.0173522	0.834277	False
Esophagus_Mucosa	NDUFS6	rs189956412	Esophagus_Mucosa_NDUFS6_rs189956412	A	G	0.0120724	-0.343924	0.0957364	0.000365786	0.00157259	0.0347548	0.96391	False
Esophagus_Mucosa	NDUFV1	rs190012788	Esophagus_Mucosa_NDUFV1_rs190012788	A	G	0.0120724	-0.394389	0.0989217	7.87404e-05	-0.013243	0.0356323	0.710148	False
Cells_Cultured_fibroblasts	NDUFB8	rs190155159	Cells_Cultured_fibroblasts_NDUFB8_rs190155159	A	G	0.0258799	0.158972	0.0448423	0.000437294	-0.0720945	0.0399982	0.0714761	False
Brain_Putamen_basal_ganglia	NDUFA7	rs190409258	Brain_Putamen_basal_ganglia_NDUFA7_rs190409258	C	T	0.00294118	1.7065	0.404867	4.64181e-05	-0.00638207	0.00634046	0.314145	False
Artery_Aorta	NDUFA13	rs190736777	Artery_Aorta_NDUFA13_rs190736777	T	C	0.0167959	0.32346	0.0756674	2.53453e-05	0.0343041	0.0273261	0.209348	False
Minor_Salivary_Gland	NDUFS3	rs190899981	Minor_Salivary_Gland_NDUFS3_rs190899981	A	G	0.0173611	0.669943	0.206881	0.00155848	0.00405587	0.0131089	0.757018	False
Thyroid	NDUFA2	rs190928253	Thyroid_NDUFA2_rs190928253	A	G	0.011324	0.278424	0.077883	0.000384087	#N/A	#N/A	#N/A	#N/A
Vagina	NDUFAF1	rs191977793	Vagina_NDUFAF1_rs191977793	A	G	0.0141844	0.950159	0.208285	1.26719e-05	#N/A	#N/A	#N/A	#N/A
Colon_Sigmoid	NDUFS4	rs192178541	Colon_Sigmoid_NDUFS4_rs192178541	C	T	0.188679	0.163773	0.0401557	6.01309e-05	0.0197963	0.0185818	0.286714	False
Artery_Coronary	NDUFAF2	rs192471222	Artery_Coronary_NDUFAF2_rs192471222	T	C	0.0117371	0.612233	0.18901	0.0014375	-0.00778233	0.0146327	0.594832	False
Pancreas	NDUFS8	rs192606131	Pancreas_NDUFS8_rs192606131	C	T	0.0131148	0.565094	0.12185	5.68545e-06	#N/A	#N/A	#N/A	#N/A
Uterus	NDUFS1	rs192678014	Uterus_NDUFS1_rs192678014	T	C	0.00387597	-1.54536	0.371891	6.67926e-05	-0.000549645	0.00665023	0.934129	False
Liver	NDUFAF4	rs192809910	Liver_NDUFAF4_rs192809910	C	G	0.09375	-0.186255	0.0646547	0.00448471	-0.0330203	0.0219763	0.132957	False
Adrenal_Gland	NDUFA7	rs192837819	Adrenal_Gland_NDUFA7_rs192837819	G	C	0.00214592	2.26575	0.493973	8.08441e-06	#N/A	#N/A	#N/A	#N/A
Pituitary	NDUFB8	rs193134887	Pituitary_NDUFB8_rs193134887	A	G	0.00421941	1.07816	0.264769	6.74644e-05	-0.00552701	0.0105921	0.601807	False
Brain_Putamen_basal_ganglia	NDUFB1	rs1957352	Brain_Putamen_basal_ganglia_NDUFB1_rs1957352	G	A	0.208824	-0.13893	0.0393992	0.000582936	0.0084431	0.0211869	0.690258	False
Whole_blood	NDUFS5	rs1967532	Whole_blood_NDUFS5_rs1967532	G	A	0.181106	-0.0579654	0.0105821	4.3065e-08	0.0146134	0.0538683	0.786176	False
Brain_Spinal_cord_cervical_c-1	NDUFC1	rs1982798	Brain_Spinal_cord_cervical_c-1_NDUFC1_rs1982798	G	T	0.849206	-0.297938	0.0789386	0.00027096	0.0141543	0.0109664	0.196808	False
Artery_Tibial	NDUFA6	rs1989202	Artery_Tibial_NDUFA6_rs1989202	A	G	0.0376712	1.4022	0.0527726	1.54051e-98	0.00447725	0.00432706	0.300804	False
Muscle_Skeletal	NDUFA9	rs1990311	Muscle_Skeletal_NDUFA9_rs1990311	T	C	0.246459	0.116509	0.0131572	8.27385e-18	0.0382597	0.0223356	0.0867224	False
Esophagus_Mucosa	NDUFA13	rs1991017	Esophagus_Mucosa_NDUFA13_rs1991017	A	T	0.663984	0.080859	0.0226071	0.000387763	0.0428561	0.0299175	0.152008	False
Brain_Caudate_basal_ganglia	NDUFV1	rs199583620	Brain_Caudate_basal_ganglia_NDUFV1_rs199583620	GGACTTAGA	G	0.00257732	-2.37945	0.335533	4.50538e-11	#N/A	#N/A	#N/A	#N/A
Brain_Putamen_basal_ganglia	NDUFB7	rs199721911	Brain_Putamen_basal_ganglia_NDUFB7_rs199721911	A	AC	0.0411765	0.302554	0.0793355	0.000210655	#N/A	#N/A	#N/A	#N/A
Skin_Not_Sun_Exposed_Suprapubic	NDUFAB1	rs199730067	Skin_Not_Sun_Exposed_Suprapubic_NDUFAB1_rs199730067	GA	G	0.0183752	-0.26093	0.081666	0.00149685	0.0274951	0.0276216	0.319531	False
Whole_Blood	NDUFA8	rs199738946	Whole_Blood_NDUFA8_rs199738946	C	T	0.0514925	-0.158327	0.0407845	0.000115076	-0.0477335	0.0306852	0.119807	False
Colon_Transverse	NDUFAF3	rs199779881	Colon_Transverse_NDUFAF3_rs199779881	T	TTC	0.0149457	0.484398	0.129146	0.000211797	#N/A	#N/A	#N/A	#N/A
Uterus	NDUFAB1	rs199978449	Uterus_NDUFAB1_rs199978449	A	AT	0.0193798	-0.692626	0.132148	8.40569e-07	#N/A	#N/A	#N/A	#N/A
Esophagus_Gastroesophageal_Junction	NDUFA13	rs200270373	Esophagus_Gastroesophageal_Junction_NDUFA13_rs200270373	AT	A	0.0242424	0.232778	0.0729187	0.00157535	#N/A	#N/A	#N/A	#N/A
Brain_Spinal_cord_cervical_c-1	NDUFA8	rs200341095	Brain_Spinal_cord_cervical_c-1_NDUFA8_rs200341095	CG	C	0.0396825	0.426401	0.0964703	2.48861e-05	-0.00420309	0.0151078	0.780855	False
Breast_Mammary_Tissue	NDUFS4	rs200494031	Breast_Mammary_Tissue_NDUFS4_rs200494031	A	ACTCT	0.0138889	-0.33724	0.0921135	0.000292848	#N/A	#N/A	#N/A	#N/A
Muscle_Skeletal	NDUFA1	rs200508585	Muscle_Skeletal_NDUFA1_rs200508585	CA	C	0.0134561	-0.155212	0.0334612	4.26067e-06	-0.00359186	0.0551356	0.948058	False
Colon_Sigmoid	NDUFS8	rs200951888	Colon_Sigmoid_NDUFS8_rs200951888	TCAGGGCGCCGGCC	T	0.219243	0.254289	0.0365436	2.72997e-11	#N/A	#N/A	#N/A	#N/A
Pituitary	NDUFA8	rs201279903	Pituitary_NDUFA8_rs201279903	T	TA	0.0274262	0.381177	0.122234	0.00209069	#N/A	#N/A	#N/A	#N/A
Brain_Cortex	NDUFA5	rs201292610	Brain_Cortex_NDUFA5_rs201292610	T	G	0.278049	-0.12424	0.033147	0.000246066	0.0932147	0.0205167	5.53671e-06	True	rs720289_G_A	0.492899	Fail
Whole_blood	NDUFA2	rs2014738	Whole_blood_NDUFA2_rs2014738	T	C	0.486462	0.254609	0.0112181	4.8843e-114	0.0195484	0.00909039	0.0315202	True	rs72798854_A_G	0.0175433	Fail
Testis	NDUFA8	rs201593421	Testis_NDUFA8_rs201593421	T	TG	0.0139752	0.325786	0.0876409	0.000245343	#N/A	#N/A	#N/A	#N/A
Brain_Amygdala	NDUFA3	rs201601078	Brain_Amygdala_NDUFA3_rs201601078	T	TTAA	0.0504587	-0.595996	0.154013	0.000190335	#N/A	#N/A	#N/A	#N/A
Vagina	NDUFS8	rs2017403	Vagina_NDUFS8_rs2017403	G	T	0.361702	-0.238821	0.054978	3.01371e-05	-0.00158956	0.0102654	0.876943	False
Adipose_Subcutaneous	NDUFB4	rs201745461	Adipose_Subcutaneous_NDUFB4_rs201745461	C	CTT	0.0111876	-0.373758	0.109194	0.000669329	#N/A	#N/A	#N/A	#N/A
Brain_Caudate_basal_ganglia	NDUFA4L2	rs201782086	Brain_Caudate_basal_ganglia_NDUFA4L2_rs201782086	GA	G	0.0103093	0.639459	0.186183	0.000762777	#N/A	#N/A	#N/A	#N/A
Artery_Coronary	NDUFA1	rs201882180	Artery_Coronary_NDUFA1_rs201882180	CT	C	0.00938967	-1.03923	0.205577	1.0875e-06	-0.00354282	0.00744888	0.634347	False
Adipose_Visceral_Omentum	NDUFS6	rs201904990	Adipose_Visceral_Omentum_NDUFS6_rs201904990	ATACAT	A	0.0554371	0.124341	0.0324099	0.00014502	0.101342	0.0484466	0.0364534	True	rs57354118_T_C	0.0424591	Fail
Brain_Hippocampus	NDUFA12	rs202077273	Brain_Hippocampus_NDUFA12_rs202077273	T	TG	0.0757576	-0.265768	0.0699731	0.000226369	#N/A	#N/A	#N/A	#N/A
Esophagus_Gastroesophageal_Junction	NDUFB8	rs202182374	Esophagus_Gastroesophageal_Junction_NDUFB8_rs202182374	T	TGGTA	0.0106061	-0.484918	0.129641	0.000223527	#N/A	#N/A	#N/A	#N/A
Whole_Blood	NDUFB1	rs2025071	Whole_Blood_NDUFB1_rs2025071	A	T	0.426119	0.165689	0.0155994	2.89453e-24	#N/A	#N/A	#N/A	#N/A
Esophagus_Muscularis	NDUFAF1	rs2026945	Esophagus_Muscularis_NDUFAF1_rs2026945	C	T	0.210753	-0.41894	0.0328193	1.75359e-31	-0.0290423	0.00662004	1.14907e-05	True	rs1757463_G_A	0.720321	Pass
Brain_Nucleus_accumbens_basal_ganglia	NDUFS7	rs2028261	Brain_Nucleus_accumbens_basal_ganglia_NDUFS7_rs2028261	T	C	0.143564	0.246971	0.0574432	2.94869e-05	-0.00657365	0.0155492	0.672467	False
Adipose_Subcutaneous	NDUFS3	rs2053980	Adipose_Subcutaneous_NDUFS3_rs2053980	C	A	0.308594	0.0966165	0.0246047	9.79137e-05	0.0305248	0.0253942	0.229349	False
Adipose_Visceral_Omentum	NDUFS7	rs2055607	Adipose_Visceral_Omentum_NDUFS7_rs2055607	T	C	0.0586354	-0.162279	0.0440837	0.000264096	0.0184053	0.0317607	0.562252	False
Brain_Nucleus_accumbens_basal_ganglia	NDUFB4	rs2059332	Brain_Nucleus_accumbens_basal_ganglia_NDUFB4_rs2059332	A	G	0.79703	-0.178734	0.0480155	0.000271858	0.0211577	0.0157228	0.178409	False
Brain_Hippocampus	NDUFC1	rs2060685	Brain_Hippocampus_NDUFC1_rs2060685	A	G	0.860606	-0.208722	0.0549408	0.000225647	0.022404	0.0164329	0.172768	False
Brain_Cortex	NDUFA2	rs2074611	Brain_Cortex_NDUFA2_rs2074611	A	G	0.1	-0.294603	0.075276	0.000132712	0.00760379	0.0152032	0.616973	False
Brain_Putamen_basal_ganglia	NDUFA9	rs2074984	Brain_Putamen_basal_ganglia_NDUFA9_rs2074984	G	T	0.355882	0.217788	0.0523034	5.65775e-05	0.00698523	0.0113519	0.538332	False
Brain_Cerebellum	NDUFS8	rs2075609	Brain_Cerebellum_NDUFS8_rs2075609	G	A	0.308612	-0.257208	0.0425112	9.03242e-09	0.00191868	0.0100778	0.849007	False
Small_Intestine_Terminal_Ileum	NDUFS8	rs2075626	Small_Intestine_Terminal_Ileum_NDUFS8_rs2075626	C	T	0.192529	0.137157	0.033716	8.05052e-05	0.00183184	0.0197649	0.926157	False
Brain_Caudate_basal_ganglia	NDUFA8	rs2094790	Brain_Caudate_basal_ganglia_NDUFA8_rs2094790	A	G	0.0518135	-0.253346	0.0679797	0.000271835	0.0090631	0.0188225	0.630158	False
Liver	NDUFAF3	rs2100692	Liver_NDUFAF3_rs2100692	A	G	0.103365	-0.327847	0.0868818	0.000222903	0.0581918	0.0119925	1.22005e-06	True	rs9844505_G_A	0.466896	Fail
Spleen	NDUFA1	rs2107899	Spleen_NDUFA1_rs2107899	G	T	0.138498	-0.133749	0.035296	0.000203563	0.0257908	0.0191373	0.177764	False
Adrenal_Gland	NDUFA5	rs2108764	Adrenal_Gland_NDUFA5_rs2108764	C	A	0.160944	-0.160087	0.0460144	0.000621881	0.0368456	0.018573	0.0472756	True	rs77269249_A_G	0.00062412	Fail
Liver	NDUFS1	rs2112090	Liver_NDUFS1_rs2112090	G	T	0.461538	-0.114437	0.0328142	0.000622562	-0.00299553	0.0203291	0.882854	False
Adipose_Visceral_Omentum	NDUFB3	rs2141331	Adipose_Visceral_Omentum_NDUFB3_rs2141331	T	C	0.103412	-0.123899	0.0300123	4.45296e-05	0.0778384	0.0330108	0.0183751	True	rs13383912_T_C	0.24204	Fail
Skin_Sun_Exposed_Lower_leg	NDUFAF4	rs2149149	Skin_Sun_Exposed_Lower_leg_NDUFAF4_rs2149149	G	A	0.838017	-0.286037	0.0351796	2.9868e-15	0.00860798	0.0105437	0.414268	False
Cells_EBV-transformed_lymphocytes	NDUFV2	rs2159954	Cells_EBV-transformed_lymphocytes_NDUFV2_rs2159954	G	A	0.44898	-0.140106	0.0367221	0.000214919	0.00109067	0.0172398	0.949556	False
Artery_Aorta	NDUFA4	rs218979	Artery_Aorta_NDUFA4_rs218979	C	T	0.21447	-0.193395	0.0332522	1.47204e-08	0.00266243	0.0165821	0.87244	False
Brain_Spinal_cord_cervical_c-1	NDUFB2	rs2189852	Brain_Spinal_cord_cervical_c-1_NDUFB2_rs2189852	G	A	0.634921	-0.198557	0.0595305	0.00119243	-0.0017183	0.0118394	0.884605	False
Liver	NDUFA5	rs2191468	Liver_NDUFA5_rs2191468	G	T	0.247596	-0.225787	0.0533485	3.79707e-05	-0.00331981	0.0120786	0.783432	False
Brain_Nucleus_accumbens_basal_ganglia	NDUFA4	rs222325	Brain_Nucleus_accumbens_basal_ganglia_NDUFA4_rs222325	T	C	0.544554	0.0873241	0.02582	0.00090206	0.0286484	0.0265654	0.28085	False
Brain_Hypothalamus	NDUFAB1	rs2230914	Brain_Hypothalamus_NDUFAB1_rs2230914	T	C	0.0147059	-0.392769	0.1002	0.000142591	0.0591238	0.0372534	0.112497	False
Testis	NDUFA7	rs2232764	Testis_NDUFA7_rs2232764	G	C	0.385093	-0.26558	0.0406288	3.17702e-10	-0.00841253	0.00901423	0.350691	False
Stomach	NDUFA7	rs2241590	Stomach_NDUFA7_rs2241590	A	G	0.425926	0.136502	0.0289913	4.00355e-06	-0.0450089	0.0174027	0.00970072	True	rs73497430_G_T	0.160665	Fail
Adipose_Subcutaneous	NDUFA1	rs2245167	Adipose_Subcutaneous_NDUFA1_rs2245167	G	A	0.638554	0.0790035	0.0130451	2.70405e-09	-0.00216294	0.0244761	0.929583	False
Whole_Blood	NDUFV2	rs2249996	Whole_Blood_NDUFV2_rs2249996	G	C	0.413433	-0.12806	0.0184771	1.08402e-11	0.0351367	0.0184117	0.0563409	False
Brain_Frontal_Cortex_BA9	NDUFC1	rs2262377	Brain_Frontal_Cortex_BA9_NDUFC1_rs2262377	C	T	0.394286	0.175141	0.0431583	8.3306e-05	0.0039201	0.0134138	0.7701	False
Ovary	NDUFB10	rs2266205	Ovary_NDUFB10_rs2266205	C	T	0.799401	0.215412	0.0515397	5.39676e-05	0.00176578	0.0133929	0.895108	False
Artery_Tibial	NDUFA9	rs2267548	Artery_Tibial_NDUFA9_rs2267548	A	G	0.245719	0.107106	0.0214864	8.49043e-07	0.0394824	0.0245028	0.107106	False
Pancreas	NDUFA9	rs2267549	Pancreas_NDUFA9_rs2267549	A	G	0.403279	-0.167331	0.0365667	7.46861e-06	0.0138827	0.0141313	0.325899	False
Brain_Cerebellar_Hemisphere	NDUFB8	rs2269196	Brain_Cerebellar_Hemisphere_NDUFB8_rs2269196	T	C	0.76	0.112347	0.0324939	0.000729665	0.00866645	0.0241982	0.720236	False
Whole_blood	NDUFA9	rs2270134	Whole_blood_NDUFA9_rs2270134	A	G	0.463095	0.154529	0.0118033	3.6585e-39	0.00914454	0.0150599	0.543711	False
Whole_blood	NDUFA8	rs2274748	Whole_blood_NDUFA8_rs2274748	C	G	0.345134	-0.0565396	0.00920496	8.1284e-10	-0.0237745	0.042434	0.575295	False
Whole_blood	NDUFV3	rs2276240	Whole_blood_NDUFV3_rs2276240	A	G	0.313984	-0.0687908	0.00972583	1.5162e-12	0.0316699	0.0358798	0.377416	False
Thyroid	NDUFB8	rs2278843	Thyroid_NDUFB8_rs2278843	G	A	0.514808	0.0698772	0.018991	0.000258871	-0.0180531	0.0329678	0.583968	False
Pituitary	NDUFS4	rs2279516	Pituitary_NDUFS4_rs2279516	C	G	0.622363	-0.202085	0.0402773	1.16689e-06	-0.00604993	0.0115872	0.601586	False
Brain_Anterior_cingulate_cortex_BA24	NDUFS7	rs2283576	Brain_Anterior_cingulate_cortex_BA24_NDUFS7_rs2283576	C	G	0.187075	-0.275416	0.0701902	0.00014461	-0.00894792	0.0109373	0.413293	False
Colon_Transverse	NDUFS7	rs2283585	Colon_Transverse_NDUFS7_rs2283585	T	C	0.0692935	0.155991	0.0420449	0.000247112	0.000334756	0.0282394	0.990542	False
Brain_Substantia_nigra	NDUFV3	rs2284964	Brain_Substantia_nigra_NDUFV3_rs2284964	T	C	0.280702	-0.387234	0.0869252	2.43303e-05	-0.00218336	0.0065472	0.738773	False
Skin_Not_Sun_Exposed_Suprapubic	NDUFB10	rs2286466	Skin_Not_Sun_Exposed_Suprapubic_NDUFB10_rs2286466	G	A	0.829787	0.229151	0.0303389	2.41843e-13	0.00834646	0.012648	0.509315	False
Brain_Amygdala	NDUFV2	rs2287500	Brain_Amygdala_NDUFV2_rs2287500	A	G	0.166667	0.317482	0.0658655	4.91195e-06	0.0137649	0.0119399	0.248973	False
Cells_EBV-transformed_lymphocytes	NDUFA8	rs2297178	Cells_EBV-transformed_lymphocytes_NDUFA8_rs2297178	A	G	0.0340136	-0.418472	0.108752	0.000190926	-0.0119181	0.0151812	0.432419	False
Brain_Frontal_Cortex_BA9	NDUFAF3	rs2329025	Brain_Frontal_Cortex_BA9_NDUFAF3_rs2329025	A	G	0.748571	0.161803	0.0501824	0.0015838	0.162166	0.0162241	1.59595e-23	True	rs13061396_T_C	1	Pass
Prostate	NDUFA4	rs2354953	Prostate_NDUFA4_rs2354953	G	A	0.0927602	-0.213166	0.0553671	0.000163665	-0.0155592	0.0357233	0.663165	False
Stomach	NDUFA4	rs2355111	Stomach_NDUFA4_rs2355111	A	G	0.631173	-0.0874621	0.0263382	0.00102201	0.0314582	0.0271569	0.246706	False
Skin_Sun_Exposed_Lower_leg	NDUFB2	rs2364397	Skin_Sun_Exposed_Lower_leg_NDUFB2_rs2364397	G	A	0.212397	-0.146804	0.0264178	4.33312e-08	-0.0276355	0.0228945	0.227401	False
Whole_blood	NDUFS8	rs2375187	Whole_blood_NDUFS8_rs2375187	T	C	0.218951	0.303612	0.0100321	1e-200	-0.00708437	0.00902335	0.432386	False
Adrenal_Gland	NDUFA4L2	rs238527	Adrenal_Gland_NDUFA4L2_rs238527	T	G	0.972103	0.819116	0.216572	0.00020726	0.0227221	0.026658	0.394018	False
Brain_Substantia_nigra	NDUFAF4	rs2387701	Brain_Substantia_nigra_NDUFAF4_rs2387701	G	A	0.166667	0.371303	0.0752777	3.74804e-06	0.00682865	0.00888089	0.441943	False
Spleen	NDUFA5	rs2402655	Spleen_NDUFA5_rs2402655	C	T	0.618943	-0.147088	0.039889	0.000296763	-0.00346065	0.0159578	0.828315	False
Brain_Hypothalamus	NDUFA8	rs2416835	Brain_Hypothalamus_NDUFA8_rs2416835	C	T	0.270588	-0.139437	0.0408652	0.000859637	0.0248973	0.0181788	0.170819	False
Skin_Not_Sun_Exposed_Suprapubic	NDUFA1	rs2428217	Skin_Not_Sun_Exposed_Suprapubic_NDUFA1_rs2428217	A	C	0.544487	0.109148	0.0150807	2.00479e-12	0.00326758	0.0174561	0.851513	False
Artery_Aorta	NDUFA1	rs2428980	Artery_Aorta_NDUFA1_rs2428980	C	T	0.509044	-0.0737875	0.0163073	8.55861e-06	-0.00350669	0.0258933	0.892273	False
Artery_Tibial	NDUFA1	rs2428996	Artery_Tibial_NDUFA1_rs2428996	G	A	0.505993	-0.078145	0.0100942	5.25138e-14	-0.00368942	0.0244315	0.879967	False
Whole_blood	NDUFC2	rs2450122	Whole_blood_NDUFC2_rs2450122	C	T	0.171294	-0.082175	0.0110261	9.138e-14	0.254968	0.0386456	4.17865e-11	True	rs2450122_C_T	1	Pass
Skin_Sun_Exposed_Lower_leg	NDUFB11	rs2474315	Skin_Sun_Exposed_Lower_leg_NDUFB11_rs2474315	A	G	0.358678	0.0938142	0.0143013	1.27267e-10	-0.0488796	0.0210565	0.0202678	True	NA	NA	Fail
Nerve_Tibial	NDUFA13	rs247768	Nerve_Tibial_NDUFA13_rs247768	T	G	0.302632	0.0535576	0.0168681	0.00159811	0.00509153	0.0477579	0.915097	False
Colon_Sigmoid	NDUFB8	rs2495702	Colon_Sigmoid_NDUFB8_rs2495702	T	C	0.36478	-0.0965297	0.0284058	0.000783359	0.0204062	0.0249312	0.413072	False
Testis	NDUFB8	rs2495728	Testis_NDUFB8_rs2495728	A	G	0.139752	-0.157507	0.0418725	0.000207526	0.0688541	0.020281	0.000686277	True	rs603424_A_G	0.000720182	Fail
Thyroid	NDUFA1	rs2496178	Thyroid_NDUFA1_rs2496178	C	G	0.66899	0.0448121	0.0121473	0.000249577	-0.0103566	0.0437293	0.812786	False
Nerve_Tibial	NDUFA1	rs2496211	Nerve_Tibial_NDUFA1_rs2496211	G	A	0.5	-0.0816708	0.011471	4.16158e-12	0.00844427	0.0234417	0.718679	False
Colon_Transverse	NDUFA1	rs2496224	Colon_Transverse_NDUFA1_rs2496224	T	C	0.535326	0.0773298	0.0132738	1.47311e-08	0.0041548	0.0246464	0.86613	False
Esophagus_Mucosa	NDUFA1	rs2496235	Esophagus_Mucosa_NDUFA1_rs2496235	G	C	0.635815	0.126826	0.0168393	3.0146e-13	-0.00122562	0.0152477	0.935935	False
Testis	NDUFA1	rs2496238	Testis_NDUFA1_rs2496238	A	G	0.590062	0.091075	0.0141803	6.10577e-10	-0.000341268	0.0210771	0.987082	False
Heart_Atrial_Appendage	NDUFB11	rs2498186	Heart_Atrial_Appendage_NDUFB11_rs2498186	C	T	0.474462	-0.0853294	0.0154131	6.72022e-08	-0.0378463	0.0227706	0.0964989	False
Pancreas	NDUFB11	rs2498190	Pancreas_NDUFB11_rs2498190	G	A	0.696721	-0.113108	0.0271206	4.19356e-05	-0.00391838	0.0176504	0.824314	False
Vagina	NDUFB11	rs2498192	Vagina_NDUFB11_rs2498192	A	G	0.0390071	-0.355828	0.123971	0.00487596	-0.0149991	0.0140191	0.284663	False
Heart_Atrial_Appendage	NDUFA2	rs251359	Heart_Atrial_Appendage_NDUFA2_rs251359	C	A	0.553763	-0.064103	0.0162018	9.48393e-05	0.0546745	0.03729	0.142594	False
Nerve_Tibial	NDUFA4	rs2525752	Nerve_Tibial_NDUFA4_rs2525752	G	A	0.31015	-0.0852525	0.0170465	8.10803e-07	-0.0126683	0.0282514	0.653856	False
Vagina	NDUFA8	rs2539928	Vagina_NDUFA8_rs2539928	T	C	0.989362	0.645247	0.18045	0.000510305	#N/A	#N/A	#N/A	#N/A
Adrenal_Gland	NDUFB1	rs2540865	Adrenal_Gland_NDUFB1_rs2540865	A	C	0.0944206	0.299991	0.0832449	0.000399146	-0.0162712	0.0173582	0.348565	False
Cells_Cultured_fibroblasts	NDUFA3	rs254262	Cells_Cultured_fibroblasts_NDUFA3_rs254262	A	G	0.263975	0.44194	0.0257022	2.29539e-50	-0.00769924	0.00606146	0.204015	False
Artery_Aorta	NDUFS4	rs256092	Artery_Aorta_NDUFS4_rs256092	G	A	0.280362	-0.178295	0.029165	2.86489e-09	-0.00115275	0.0144255	0.936308	False
Skin_Sun_Exposed_Lower_leg	NDUFS4	rs256094	Skin_Sun_Exposed_Lower_leg_NDUFS4_rs256094	A	G	0.28595	-0.200873	0.0266036	1.88294e-13	0.00257451	0.0127817	0.840369	False
Uterus	NDUFA11	rs2561794	Uterus_NDUFA11_rs2561794	T	G	0.496124	0.274049	0.0601704	1.43249e-05	-0.0142905	0.00843754	0.0903258	False
Artery_Coronary	NDUFA13	rs2562693	Artery_Coronary_NDUFA13_rs2562693	T	A	0.220657	-0.11846	0.0350461	0.000895514	-0.0528313	0.0263135	0.0446684	True	rs2545928_T_C	0.171263	Fail
Adipose_Visceral_Omentum	NDUFA2	rs2563307	Adipose_Visceral_Omentum_NDUFA2_rs2563307	T	C	0.426439	-0.0826037	0.0191401	2.00855e-05	0.0671471	0.0281041	0.0168837	True	rs72798854_A_G	0.0617518	Fail
Pituitary	NDUFC1	rs2592966	Pituitary_NDUFC1_rs2592966	G	A	0.685654	-0.226215	0.0442428	7.48306e-07	0.00718962	0.0115178	0.532484	False
Whole_blood	NDUFAF2	rs2619893	Whole_blood_NDUFAF2_rs2619893	T	C	0.349262	0.138593	0.00881698	1.1243e-55	0.00850691	0.0173573	0.624059	False
Nerve_Tibial	NDUFS4	rs2636993	Nerve_Tibial_NDUFS4_rs2636993	A	G	0.291353	-0.176755	0.0250042	5.7944e-12	0.00316619	0.0145241	0.827432	False
Lung	NDUFS4	rs2637016	Lung_NDUFS4_rs2637016	C	T	0.275728	-0.172352	0.0325735	1.9114e-07	0.00522529	0.0149282	0.726317	False
Whole_blood	NDUFA11	rs2637201	Whole_blood_NDUFA11_rs2637201	G	A	0.530283	-0.124302	0.00899698	2.041e-43	-0.0304966	0.0185025	0.0993023	False
Uterus	NDUFA3	rs2668839	Uterus_NDUFA3_rs2668839	G	A	0.0271318	-0.942191	0.206902	1.43671e-05	#N/A	#N/A	#N/A	#N/A
Adipose_Subcutaneous	NDUFA2	rs269785	Adipose_Subcutaneous_NDUFA2_rs269785	G	C	0.0129088	-0.399675	0.0920387	1.69963e-05	#N/A	#N/A	#N/A	#N/A
Artery_Tibial	NDUFA11	rs274789	Artery_Tibial_NDUFA11_rs274789	G	C	0.534247	0.130797	0.0145709	5.2543e-18	#N/A	#N/A	#N/A	#N/A
Spleen	NDUFA11	rs274793	Spleen_NDUFA11_rs274793	C	T	0.654185	0.340754	0.0311745	8.04595e-22	-0.00651291	0.00731495	0.373275	False
Uterus	NDUFA1	rs2782217	Uterus_NDUFA1_rs2782217	T	C	0.51938	-0.185018	0.0522077	0.000592135	0.00120729	0.0103239	0.906906	False
Cells_EBV-transformed_lymphocytes	NDUFA1	rs2782225	Cells_EBV-transformed_lymphocytes_NDUFA1_rs2782225	C	T	0.585034	-0.202928	0.0550719	0.000342623	-0.00818271	0.00975962	0.401792	False
Brain_Nucleus_accumbens_basal_ganglia	NDUFA1	rs2782234	Brain_Nucleus_accumbens_basal_ganglia_NDUFA1_rs2782234	C	A	0.638614	-0.0960605	0.0227227	3.93749e-05	-0.0178637	0.0206849	0.3878	False
Esophagus_Muscularis	NDUFA8	rs2793181	Esophagus_Muscularis_NDUFA8_rs2793181	A	G	0.0129032	-0.261006	0.0692971	0.000190763	#N/A	#N/A	#N/A	#N/A
Brain_Cerebellum	NDUFB10	rs2815301	Brain_Cerebellum_NDUFB10_rs2815301	C	T	0.803828	0.32237	0.0527695	6.69096e-09	0.00534572	0.00872166	0.539926	False
Skin_Sun_Exposed_Lower_leg	NDUFV3	rs2839606	Skin_Sun_Exposed_Lower_leg_NDUFV3_rs2839606	A	G	0.538017	0.420636	0.0249113	1.37591e-51	-0.0107214	0.00548122	0.0504628	False
Whole_blood	NDUFA10	rs28412675	Whole_blood_NDUFA10_rs28412675	G	A	0.133085	-0.396239	0.0116852	1e-200	-0.00830937	0.00822836	0.312569	False
Brain_Caudate_basal_ganglia	NDUFAF1	rs28459164	Brain_Caudate_basal_ganglia_NDUFAF1_rs28459164	T	A	0.203608	-0.506918	0.0551868	2.61998e-16	-0.0193061	0.00517224	0.000189486	True	rs1757463_G_A	0.434292	Fail
Esophagus_Gastroesophageal_Junction	NDUFA5	rs28459174	Esophagus_Gastroesophageal_Junction_NDUFA5_rs28459174	C	T	0.166667	-0.345932	0.0313678	1.16526e-23	0.0145636	0.00926743	0.116072	False
Brain_Hippocampus	NDUFS6	rs28463021	Brain_Hippocampus_NDUFS6_rs28463021	G	A	0.284848	0.152238	0.0395361	0.000187109	0.00788896	0.0166864	0.636371	False
Whole_blood	NDUFB1	rs28468497	Whole_blood_NDUFB1_rs28468497	G	A	0.0582995	0.142853	0.0180955	2.9172e-15	-0.00138254	0.0422589	0.973901	False
Ovary	NDUFA4	rs28479588	Ovary_NDUFA4_rs28479588	A	G	0.329341	0.196063	0.047179	5.91543e-05	-0.015849	0.0131091	0.226659	False
Adrenal_Gland	NDUFB6	rs28501533	Adrenal_Gland_NDUFB6_rs28501533	A	G	0.0150215	0.653555	0.160398	6.72833e-05	#N/A	#N/A	#N/A	#N/A
Breast_Mammary_Tissue	NDUFA5	rs28532286	Breast_Mammary_Tissue_NDUFA5_rs28532286	C	A	0.0467172	0.252025	0.0573601	1.50888e-05	-0.0172324	0.028029	0.538682	False
Pancreas	NDUFAF1	rs28584379	Pancreas_NDUFAF1_rs28584379	G	C	0.247541	0.827445	0.0532747	1.53742e-38	0.0117804	0.00317036	0.00020258	True	rs1757463_G_A	0.430336	Fail
Thyroid	NDUFB1	rs28698177	Thyroid_NDUFB1_rs28698177	T	G	0.0810105	0.587842	0.0308018	1.64142e-61	-0.00212132	0.00825188	0.797124	False
Brain_Spinal_cord_cervical_c-1	NDUFAF1	rs28703570	Brain_Spinal_cord_cervical_c-1_NDUFAF1_rs28703570	A	G	0.246032	0.597846	0.0607735	2.04884e-16	0.0163766	0.00438541	0.000188206	True	rs1757463_G_A	0.439295	Fail
Heart_Atrial_Appendage	NDUFA11	rs28742581	Heart_Atrial_Appendage_NDUFA11_rs28742581	AT	A	0.486559	0.0630199	0.0164554	0.000156002	-0.00497145	0.0392051	0.899094	False
Adipose_Visceral_Omentum	NDUFA4	rs2883281	Adipose_Visceral_Omentum_NDUFA4_rs2883281	A	G	0.108742	-0.117559	0.0264571	1.14873e-05	-0.00656079	0.0324773	0.839908	False
Cells_EBV-transformed_lymphocytes	NDUFS8	rs2885171	Cells_EBV-transformed_lymphocytes_NDUFS8_rs2885171	A	C	0.918367	-0.303353	0.0842711	0.000461506	#N/A	#N/A	#N/A	#N/A
Pituitary	NDUFAB1	rs2887643	Pituitary_NDUFAB1_rs2887643	C	T	0.168776	-0.162653	0.0453217	0.000419146	-0.0212206	0.0194654	0.275636	False
Muscle_Skeletal	NDUFS5	rs2889683	Muscle_Skeletal_NDUFS5_rs2889683	G	A	0.28966	-0.282812	0.0188317	7.44065e-44	0.00485517	0.00881115	0.581616	False
Muscle_Skeletal	NDUFAF1	rs28897479	Muscle_Skeletal_NDUFAF1_rs28897479	G	T	0.234419	-0.969913	0.0230125	2.80307e-186	-0.0101155	0.00270395	0.000183275	True	rs1757463_G_A	0.430336	Fail
Testis	NDUFA6	rs29001678	Testis_NDUFA6_rs29001678	A	G	0.0295031	0.914859	0.125749	3.8511e-12	0.00699736	0.0067594	0.300574	False
Pituitary	NDUFB2	rs2907949	Pituitary_NDUFB2_rs2907949	C	T	0.21519	-0.288911	0.0552625	4.35428e-07	-0.012606	0.0115091	0.273383	False
Skin_Not_Sun_Exposed_Suprapubic	NDUFAF2	rs2910828	Skin_Not_Sun_Exposed_Suprapubic_NDUFAF2_rs2910828	A	G	0.508704	0.0891243	0.0237629	0.000199636	-0.0133937	0.0263699	0.611514	False
Colon_Transverse	NDUFA7	rs2913958	Colon_Transverse_NDUFA7_rs2913958	T	A	0.19346	0.157935	0.026644	8.48872e-09	-0.0112939	0.0173546	0.515194	False
Lung	NDUFA7	rs2927706	Lung_NDUFA7_rs2927706	A	G	0.176699	0.128663	0.0210383	2.10663e-09	-0.0201565	0.0217009	0.352975	False
Cells_Cultured_fibroblasts	NDUFB2	rs2930319	Cells_Cultured_fibroblasts_NDUFB2_rs2930319	A	G	0.212215	-0.203386	0.0224652	5.53821e-18	-0.0193312	0.0165887	0.243886	False
Brain_Putamen_basal_ganglia	NDUFB3	rs295143	Brain_Putamen_basal_ganglia_NDUFB3_rs295143	A	G	0.985294	0.568305	0.162052	0.000622881	#N/A	#N/A	#N/A	#N/A
Testis	NDUFA13	rs2965201	Testis_NDUFA13_rs2965201	T	C	0.82764	0.825151	0.0292431	4.3334e-82	0.0134678	0.00373107	0.000306622	True	rs2965201	1	Pass
Brain_Hippocampus	NDUFA7	rs2967614	Brain_Hippocampus_NDUFA7_rs2967614	A	G	0.606061	0.127547	0.0371677	0.000813763	0.0404525	0.0186551	0.0301248	True	rs73497430_G_T	0.224957	Fail
Brain_Anterior_cingulate_cortex_BA24	NDUFB2	rs2968552	Brain_Anterior_cingulate_cortex_BA24_NDUFB2_rs2968552	T	C	0.0204082	0.64767	0.171371	0.000244673	0.0269829	0.0118307	0.0225634	True	rs62484299_A_G	0.314967	Fail
Thyroid	NDUFB2	rs2968555	Thyroid_NDUFB2_rs2968555	G	A	0.198606	-0.113821	0.0192156	5.84604e-09	-0.0356621	0.0294594	0.226067	False
Minor_Salivary_Gland	NDUFA4	rs2971129	Minor_Salivary_Gland_NDUFA4_rs2971129	C	G	0.0208333	0.664244	0.154515	3.53206e-05	0.00958849	0.0110213	0.3843	False
Cells_Cultured_fibroblasts	NDUFA7	rs2972570	Cells_Cultured_fibroblasts_NDUFA7_rs2972570	C	T	0.409938	0.0961557	0.0165596	1.27273e-08	-0.061467	0.024739	0.0129692	True	rs73497430_G_T	0.160665	Fail
Esophagus_Mucosa	NDUFA7	rs2972576	Esophagus_Mucosa_NDUFA7_rs2972576	A	G	0.189135	0.178449	0.0314917	2.68358e-08	-0.0093713	0.0153556	0.541674	False
Skin_Sun_Exposed_Lower_leg	NDUFA7	rs2972577	Skin_Sun_Exposed_Lower_leg_NDUFA7_rs2972577	G	A	0.202479	0.149536	0.0248316	3.20439e-09	-0.0111037	0.0183207	0.544466	False
Colon_Sigmoid	NDUFA7	rs2972578	Colon_Sigmoid_NDUFA7_rs2972578	G	A	0.193396	0.209252	0.0388085	1.5521e-07	-0.00736719	0.0130278	0.571736	False
Brain_Spinal_cord_cervical_c-1	NDUFB11	rs3005648	Brain_Spinal_cord_cervical_c-1_NDUFB11_rs3005648	A	G	0.202381	-0.25168	0.057774	3.18224e-05	-0.0198868	0.00865544	0.0215844	True	NA	NA	Fail
Stomach	NDUFB11	rs3005651	Stomach_NDUFB11_rs3005651	A	G	0.268519	-0.155486	0.0250131	1.93378e-09	-0.031406	0.0140096	0.0249777	True	rs3005651	1	Pass
Whole_Blood	NDUFB10	rs30252	Whole_Blood_NDUFB10_rs30252	T	C	0.669403	0.102337	0.0140401	9.89964e-13	0.0452397	0.024648	0.0664413	False
Uterus	NDUFS2	rs3039581	Uterus_NDUFS2_rs3039581	C	CAT	0.03125	0.918654	0.251702	0.000412495	#N/A	#N/A	#N/A	#N/A
Small_Intestine_Terminal_Ileum	NDUFA8	rs306792	Small_Intestine_Terminal_Ileum_NDUFA8_rs306792	G	A	0.818966	-0.0829534	0.0239877	0.000729465	-0.0301422	0.0356706	0.398102	False
Adipose_Subcutaneous	NDUFA7	rs3097182	Adipose_Subcutaneous_NDUFA7_rs3097182	G	A	0.67642	0.119909	0.0207394	1.28848e-08	-0.0431978	0.0204922	0.0350302	True	rs73497430_G_T	0.0927891	Fail
Brain_Spinal_cord_cervical_c-1	NDUFA11	rs3097355	Brain_Spinal_cord_cervical_c-1_NDUFA11_rs3097355	C	A	0.646825	0.275291	0.0628453	2.89978e-05	0.0153648	0.00928145	0.0978364	False
Spleen	NDUFS8	rs3115547	Spleen_NDUFS8_rs3115547	G	A	0.220264	0.26623	0.0383429	6.12402e-11	0.00139687	0.0101345	0.890372	False
Vagina	NDUFS3	rs3136474	Vagina_NDUFS3_rs3136474	C	T	0.109929	0.225935	0.0550478	7.5714e-05	0.0468852	0.0198964	0.01845	True	rs12577603_G_A	0.641925	Fail
Brain_Amygdala	NDUFS3	rs3136476	Brain_Amygdala_NDUFS3_rs3136476	TAGG	T	0.197674	0.172879	0.0532587	0.00157503	0.0369935	0.0183215	0.0434735	True	rs34406563_C_T	0.817189	Pass
Artery_Tibial	NDUFS3	rs3136513	Artery_Tibial_NDUFS3_rs3136513	T	C	0.0119863	-0.28012	0.0872094	0.00140053	#N/A	#N/A	#N/A	#N/A
Skin_Sun_Exposed_Lower_leg	NDUFS3	rs3136520	Skin_Sun_Exposed_Lower_leg_NDUFS3_rs3136520	T	C	0.0231405	-0.208815	0.0630901	0.000996545	-0.0263065	0.0354065	0.45749	False
Heart_Atrial_Appendage	NDUFAF1	rs316606	Heart_Atrial_Appendage_NDUFAF1_rs316606	C	A	0.258065	-0.560485	0.0255324	1.64089e-64	-0.0173559	0.00468041	0.000208744	True	rs1757463_G_A	0.435794	Fail
Cells_EBV-transformed_lymphocytes	NDUFAF1	rs316607	Cells_EBV-transformed_lymphocytes_NDUFAF1_rs316607	A	G	0.204082	-0.8935	0.0564085	2.20338e-31	-0.0110234	0.00293632	0.000173927	True	rs1757463_G_A	0.435794	Fail
Brain_Hypothalamus	NDUFS6	rs323678	Brain_Hypothalamus_NDUFS6_rs323678	T	C	0.379412	-0.129961	0.0359658	0.000430509	-0.0116335	0.0179508	0.516935	False
Brain_Substantia_nigra	NDUFA4L2	rs324010	Brain_Substantia_nigra_NDUFA4L2_rs324010	A	G	0.548246	-0.271699	0.0916741	0.00389882	0.0155731	0.00853076	0.067922	False
Cells_Cultured_fibroblasts	NDUFAF2	rs329621	Cells_Cultured_fibroblasts_NDUFAF2_rs329621	C	A	0.644928	0.104885	0.0166532	7.716e-10	-0.0334967	0.0235658	0.155197	False
Brain_Cortex	NDUFA11	rs330877	Brain_Cortex_NDUFA11_rs330877	A	G	0.268293	0.148899	0.044309	0.000966729	0.00435396	0.017033	0.798245	False
Brain_Anterior_cingulate_cortex_BA24	NDUFA12	rs34096823	Brain_Anterior_cingulate_cortex_BA24_NDUFA12_rs34096823	T	C	0.418367	0.214316	0.0537294	0.000113678	-0.00462849	0.0108863	0.670714	False
Brain_Substantia_nigra	NDUFB9	rs34128040	Brain_Substantia_nigra_NDUFB9_rs34128040	G	A	0.0570175	-0.482174	0.153276	0.00225257	0.0154664	0.00960981	0.10752	False
Small_Intestine_Terminal_Ileum	NDUFB1	rs34129936	Small_Intestine_Terminal_Ileum_NDUFB1_rs34129936	C	CG	0.293103	0.161933	0.0385469	4.82033e-05	#N/A	#N/A	#N/A	#N/A
Heart_Left_Ventricle	NDUFB7	rs34141102	Heart_Left_Ventricle_NDUFB7_rs34141102	A	G	0.177461	-0.0898929	0.0237904	0.000188515	0.0390342	0.0310781	0.209114	False
Cells_EBV-transformed_lymphocytes	NDUFB1	rs34145809	Cells_EBV-transformed_lymphocytes_NDUFB1_rs34145809	A	G	0.187075	-0.266255	0.0699655	0.000222658	0.00835477	0.0118135	0.479428	False
Testis	NDUFA5	rs34225533	Testis_NDUFA5_rs34225533	T	C	0.0791925	-0.287215	0.0683011	3.56443e-05	-0.00392668	0.01458	0.787684	False
Brain_Hypothalamus	NDUFS8	rs34331536	Brain_Hypothalamus_NDUFS8_rs34331536	G	A	0.1	-0.177494	0.0537345	0.00123504	0.018768	0.0241152	0.436414	False
Whole_blood	NDUFS5	rs34426883	Whole_blood_NDUFS5_rs34426883	T	C	0.158145	-0.196204	0.0111326	1.6006e-69	-0.0181556	0.0181699	0.317691	False
Brain_Frontal_Cortex_BA9	NDUFA4L2	rs34457402	Brain_Frontal_Cortex_BA9_NDUFA4L2_rs34457402	C	A	0.02	-0.5158	0.136906	0.000245377	-0.00484219	0.0148656	0.744629	False
Brain_Cerebellum	NDUFAF3	rs34484573	Brain_Cerebellum_NDUFAF3_rs34484573	A	G	0.12201	0.21409	0.0543371	0.00011902	0.0241609	0.0161138	0.133772	False
Skin_Not_Sun_Exposed_Suprapubic	NDUFB1	rs34486350	Skin_Not_Sun_Exposed_Suprapubic_NDUFB1_rs34486350	TA	T	0.199226	-0.159887	0.0250441	4.31968e-10	0.0042946	0.0181528	0.812983	False
Brain_Anterior_cingulate_cortex_BA24	NDUFA11	rs34539471	Brain_Anterior_cingulate_cortex_BA24_NDUFA11_rs34539471	C	T	0.880952	-0.237659	0.0735732	0.00158986	-0.0212014	0.0157297	0.177704	False
Small_Intestine_Terminal_Ileum	NDUFB8	rs34539738	Small_Intestine_Terminal_Ileum_NDUFB8_rs34539738	G	C	0.387931	0.121358	0.0322889	0.000254229	#N/A	#N/A	#N/A	#N/A
Whole_Blood	NDUFA1	rs34544642	Whole_Blood_NDUFA1_rs34544642	T	C	0.0104478	-0.303485	0.0626779	1.63763e-06	#N/A	#N/A	#N/A	#N/A
Colon_Transverse	NDUFB9	rs34681068	Colon_Transverse_NDUFB9_rs34681068	G	A	0.100543	0.157489	0.0220889	7.63232e-12	0.00545733	0.0211069	0.795977	False
Heart_Left_Ventricle	NDUFB9	rs34684627	Heart_Left_Ventricle_NDUFB9_rs34684627	C	T	0.107513	0.127989	0.0272386	3.91073e-06	0.00843119	0.0258335	0.744147	False
Liver	NDUFB4	rs34740713	Liver_NDUFB4_rs34740713	T	C	0.0192308	-0.382434	0.109163	0.000588888	0.0201766	0.0178949	0.259529	False
Artery_Aorta	NDUFB5	rs34801218	Artery_Aorta_NDUFB5_rs34801218	T	C	0.224806	-0.123468	0.0360079	0.000686146	-0.023973	0.0223151	0.28269	False
Whole_Blood	NDUFS5	rs34848020	Whole_Blood_NDUFS5_rs34848020	A	G	0.45597	-0.253819	0.0163897	9.34247e-46	0.00631158	0.00919632	0.492514	False
Brain_Putamen_basal_ganglia	NDUFA10	rs34849118	Brain_Putamen_basal_ganglia_NDUFA10_rs34849118	C	T	0.3	0.316461	0.0490401	1.98446e-09	0.000690986	0.00763601	0.927898	False
Colon_Transverse	NDUFA13	rs34858588	Colon_Transverse_NDUFA13_rs34858588	G	C	0.0692935	0.118153	0.0361554	0.00121006	-0.0134884	0.036077	0.708494	False
Brain_Putamen_basal_ganglia	NDUFB10	rs34884942	Brain_Putamen_basal_ganglia_NDUFB10_rs34884942	T	C	0.0852941	0.237201	0.0654761	0.00041677	0.0051977	0.0168389	0.757571	False
Brain_Hippocampus	NDUFA13	rs34940873	Brain_Hippocampus_NDUFA13_rs34940873	T	C	0.00909091	-0.651139	0.181958	0.000492704	-0.0192017	0.0121321	0.113486	False
Brain_Amygdala	NDUFB1	rs34966045	Brain_Amygdala_NDUFB1_rs34966045	T	G	0.0271318	0.751933	0.171728	2.85362e-05	0.0123643	0.0104076	0.234831	False
Whole_blood	NDUFA12	rs35073053	Whole_blood_NDUFA12_rs35073053	C	G	0.192222	0.123071	0.0101658	9.7688e-34	-0.00214672	0.0235051	0.92723	False
Cells_Cultured_fibroblasts	NDUFS3	rs35184771	Cells_Cultured_fibroblasts_NDUFS3_rs35184771	T	G	0.315735	-0.143625	0.0191682	4.13453e-13	-0.0189876	0.0167408	0.256706	False
Brain_Hypothalamus	NDUFB10	rs35185344	Brain_Hypothalamus_NDUFB10_rs35185344	G	GATAT	0.376471	-0.111858	0.032903	0.000896507	#N/A	#N/A	#N/A	#N/A
Lung	NDUFS6	rs35246457	Lung_NDUFS6_rs35246457	A	G	0.232039	0.0862848	0.0199435	1.87249e-05	-0.03125	0.0304596	0.304915	False
Heart_Atrial_Appendage	NDUFA13	rs35268039	Heart_Atrial_Appendage_NDUFA13_rs35268039	A	AG	0.240591	-0.0826635	0.0199964	4.62515e-05	#N/A	#N/A	#N/A	#N/A
Brain_Caudate_basal_ganglia	NDUFB4	rs35325832	Brain_Caudate_basal_ganglia_NDUFB4_rs35325832	T	C	0.131443	-0.189844	0.0563966	0.000962303	0.00560987	0.0187391	0.76466	False
Pancreas	NDUFC1	rs35354754	Pancreas_NDUFC1_rs35354754	G	C	0.218033	0.296518	0.0569743	4.05971e-07	0.00995757	0.0104091	0.33876	False
Testis	NDUFS5	rs35363657	Testis_NDUFS5_rs35363657	C	CT	0.274845	-0.783815	0.0252717	1.68639e-90	#N/A	#N/A	#N/A	#N/A
Esophagus_Gastroesophageal_Junction	NDUFS6	rs35375123	Esophagus_Gastroesophageal_Junction_NDUFS6_rs35375123	A	G	0.106061	-0.150066	0.0432903	0.000611641	-0.00960511	0.0263138	0.715095	False
Adipose_Subcutaneous	NDUFS4	rs35385197	Adipose_Subcutaneous_NDUFS4_rs35385197	G	GA	0.290878	-0.167723	0.0269328	9.90241e-10	#N/A	#N/A	#N/A	#N/A
Brain_Spinal_cord_cervical_c-1	NDUFB10	rs35438477	Brain_Spinal_cord_cervical_c-1_NDUFB10_rs35438477	C	G	0.0595238	0.400861	0.109219	0.000389223	-0.0219807	0.0102881	0.0326375	True	rs4786772_G_A	0.0026659	Fail
Brain_Cerebellar_Hemisphere	NDUFA12	rs35629890	Brain_Cerebellar_Hemisphere_NDUFA12_rs35629890	C	CA	0.594286	-0.113422	0.033706	0.000996713	#N/A	#N/A	#N/A	#N/A
Brain_Cerebellum	NDUFS2	rs35630547	Brain_Cerebellum_NDUFS2_rs35630547	T	G	0.107656	-0.440088	0.0611778	1.95714e-11	-0.0152036	0.00773777	0.0494317	True	rs144993454_CTAATTGTG_C	0.0113339	Fail
Brain_Cerebellar_Hemisphere	NDUFA1	rs35631060	Brain_Cerebellar_Hemisphere_NDUFA1_rs35631060	T	G	0.0171429	-0.344484	0.0893868	0.000179059	#N/A	#N/A	#N/A	#N/A
Heart_Left_Ventricle	NDUFA7	rs35669830	Heart_Left_Ventricle_NDUFA7_rs35669830	A	G	0.0142487	-0.386949	0.0887588	1.76528e-05	-0.0384159	0.0236225	0.103898	False
Esophagus_Muscularis	NDUFS7	rs35751290	Esophagus_Muscularis_NDUFS7_rs35751290	G	A	0.498925	-0.0815524	0.0216143	0.000185953	-0.0381092	0.0282346	0.177101	False
Cells_Cultured_fibroblasts	NDUFB1	rs35791930	Cells_Cultured_fibroblasts_NDUFB1_rs35791930	G	A	0.34265	-0.22635	0.0244342	1.09689e-18	0.0208831	0.0108641	0.0545797	False
Adipose_Visceral_Omentum	NDUFB11	rs35801894	Adipose_Visceral_Omentum_NDUFB11_rs35801894	T	C	0.626866	0.123021	0.0177013	1.49813e-11	-0.0441225	0.0166337	0.00798762	True	NA	NA	Fail
Vagina	NDUFV1	rs35840544	Vagina_NDUFV1_rs35840544	T	TG	0.308511	0.266082	0.0703765	0.000248577	#N/A	#N/A	#N/A	#N/A
Prostate	NDUFA9	rs35852166	Prostate_NDUFA9_rs35852166	A	G	0.0339367	-0.336901	0.0904157	0.000259717	0.00559215	0.0155761	0.719579	False
Minor_Salivary_Gland	NDUFB2	rs35855217	Minor_Salivary_Gland_NDUFB2_rs35855217	G	C	0.00347222	-1.9989	0.458143	2.74672e-05	0.00935515	0.00482816	0.0526692	False
Skin_Not_Sun_Exposed_Suprapubic	NDUFA5	rs35876256	Skin_Not_Sun_Exposed_Suprapubic_NDUFA5_rs35876256	C	T	0.439072	0.100195	0.0195424	4.39131e-07	0.0818284	0.023086	0.000393348	True	rs720289_G_A	0.343714	Fail
Brain_Hippocampus	NDUFV3	rs35893787	Brain_Hippocampus_NDUFV3_rs35893787	A	G	0.181818	0.440943	0.0707308	6.40243e-09	0.00273822	0.00618538	0.657988	False
Muscle_Skeletal	NDUFS4	rs35916334	Muscle_Skeletal_NDUFS4_rs35916334	A	G	0.599858	0.155003	0.0154114	3.48629e-22	0.035	0.0153842	0.0229025	True	rs115884241_A_G	0.0223027	Fail
Colon_Transverse	NDUFB11	rs35917906	Colon_Transverse_NDUFB11_rs35917906	T	C	0.581522	0.196994	0.0236546	3.02624e-15	-0.02568	0.0103678	0.0132533	True	NA	NA	Fail
Pancreas	NDUFB1	rs35937758	Pancreas_NDUFB1_rs35937758	G	GT	0.344262	-0.290948	0.0333308	3.71798e-16	#N/A	#N/A	#N/A	#N/A
Brain_Cerebellum	NDUFB5	rs35942358	Brain_Cerebellum_NDUFB5_rs35942358	T	C	0.511962	-0.275559	0.0533951	6.83904e-07	0.00736902	0.00886997	0.406096	False
Small_Intestine_Terminal_Ileum	NDUFA5	rs35969071	Small_Intestine_Terminal_Ileum_NDUFA5_rs35969071	T	C	0.137931	0.128149	0.038421	0.00110219	-0.0164082	0.026118	0.529851	False
Brain_Hypothalamus	NDUFB7	rs35983811	Brain_Hypothalamus_NDUFB7_rs35983811	T	C	0.155882	-0.179898	0.049284	0.000378313	0.0199858	0.0186028	0.282668	False
Brain_Cerebellar_Hemisphere	NDUFB3	rs36062226	Brain_Cerebellar_Hemisphere_NDUFB3_rs36062226	T	C	0.00857143	-0.788886	0.191951	6.8335e-05	-0.0138233	0.016176	0.392797	False
Liver	NDUFV3	rs36073824	Liver_NDUFV3_rs36073824	C	CAA	0.521635	0.490476	0.0616668	2.54109e-13	#N/A	#N/A	#N/A	#N/A
Adipose_Visceral_Omentum	NDUFC1	rs36109015	Adipose_Visceral_Omentum_NDUFC1_rs36109015	A	G	0.208955	0.237054	0.0341338	1.54618e-11	0.0162005	0.0126528	0.200408	False
Pituitary	NDUFAF3	rs36133651	Pituitary_NDUFAF3_rs36133651	A	C	0.64346	0.121919	0.0348373	0.000575999	0.0554975	0.0200084	0.00554202	True	rs9865051_C_T	0.564608	Fail
Brain_Cerebellum	NDUFA7	rs36258	Brain_Cerebellum_NDUFA7_rs36258	G	A	0.526316	0.176447	0.0407256	2.52195e-05	0.0038428	0.0130606	0.768583	False
Breast_Mammary_Tissue	NDUFS6	rs368610417	Breast_Mammary_Tissue_NDUFS6_rs368610417	G	GT	0.0227273	0.236779	0.0577948	5.28859e-05	#N/A	#N/A	#N/A	#N/A
Brain_Hippocampus	NDUFB6	rs368619	Brain_Hippocampus_NDUFB6_rs368619	C	G	0.0151515	0.565301	0.145583	0.000166192	0.0102377	0.0194427	0.598501	False
Brain_Amygdala	NDUFA1	rs369434525	Brain_Amygdala_NDUFA1_rs369434525	C	CGTTAG	0.124031	-0.234027	0.0653554	0.000522394	#N/A	#N/A	#N/A	#N/A
Adipose_Visceral_Omentum	NDUFB5	rs371148002	Adipose_Visceral_Omentum_NDUFB5_rs371148002	A	G	0.0117271	0.304469	0.0920181	0.0010221	0.0387297	0.044415	0.383211	False
Pituitary	NDUFA4L2	rs371309933	Pituitary_NDUFA4L2_rs371309933	A	T	0.00843882	-0.803978	0.259589	0.00223927	-0.0333106	0.0150912	0.0272941	True	NA	NA	Fail
Brain_Amygdala	NDUFA7	rs372326398	Brain_Amygdala_NDUFA7_rs372326398	C	G	0.0542636	-0.372377	0.116048	0.0017724	#N/A	#N/A	#N/A	#N/A
Liver	NDUFAB1	rs3729883	Liver_NDUFAB1_rs3729883	A	G	0.507212	-0.112117	0.0312334	0.000434257	0.0130346	0.020574	0.526377	False
Testis	NDUFS1	rs3732083	Testis_NDUFS1_rs3732083	C	T	0.493789	-0.074548	0.0180119	4.68435e-05	0.0714439	0.0311169	0.0216767	True	rs72941240_A_T	0.0033922	Fail
Lung	NDUFB4	rs3732357	Lung_NDUFB4_rs3732357	A	G	0.652427	0.0961967	0.0274329	0.000499917	-0.00998496	0.0265654	0.707018	False
Brain_Anterior_cingulate_cortex_BA24	NDUFB7	rs3745454	Brain_Anterior_cingulate_cortex_BA24_NDUFB7_rs3745454	A	G	0.085034	0.224741	0.0695176	0.00157644	-0.0357945	0.0191687	0.0618541	False
Prostate	NDUFS7	rs3746106	Prostate_NDUFS7_rs3746106	A	C	0.352941	0.167951	0.0485211	0.000670379	-0.0108919	0.0140982	0.439775	False
Brain_Anterior_cingulate_cortex_BA24	NDUFS4	rs3749710	Brain_Anterior_cingulate_cortex_BA24_NDUFS4_rs3749710	G	A	0.0986395	-0.260794	0.0791557	0.00129002	-0.0140647	0.014225	0.322794	False
Brain_Cerebellar_Hemisphere	NDUFAB1	rs375583063	Brain_Cerebellar_Hemisphere_NDUFAB1_rs375583063	T	G	0.00857143	-0.910524	0.212803	3.5366e-05	#N/A	#N/A	#N/A	#N/A
Brain_Hypothalamus	NDUFC1	rs3755996	Brain_Hypothalamus_NDUFC1_rs3755996	A	C	0.0617647	0.24958	0.0765034	0.00141158	-0.00453001	0.0167249	0.786503	False
Artery_Coronary	NDUFA2	rs3756337	Artery_Coronary_NDUFA2_rs3756337	C	G	0.401408	0.157861	0.0410253	0.000167376	#N/A	#N/A	#N/A	#N/A
Minor_Salivary_Gland	NDUFS7	rs376406861	Minor_Salivary_Gland_NDUFS7_rs376406861	G	GC	0.159722	0.301063	0.0729181	6.80205e-05	#N/A	#N/A	#N/A	#N/A
Nerve_Tibial	NDUFS8	rs3764817	Nerve_Tibial_NDUFS8_rs3764817	T	C	0.258459	0.134331	0.0198079	3.64296e-11	-0.000195651	0.0201115	0.992238	False
Skin_Not_Sun_Exposed_Suprapubic	NDUFS8	rs3764821	Skin_Not_Sun_Exposed_Suprapubic_NDUFS8_rs3764821	G	A	0.208897	-0.244899	0.0223986	8.06486e-25	-0.000327061	0.0111662	0.976633	False
Esophagus_Muscularis	NDUFV1	rs3765088	Esophagus_Muscularis_NDUFV1_rs3765088	T	C	0.508602	-0.248363	0.026111	1.87752e-19	0.00400543	0.00932788	0.667629	False
Skin_Not_Sun_Exposed_Suprapubic	NDUFS5	rs3768324	Skin_Not_Sun_Exposed_Suprapubic_NDUFS5_rs3768324	T	C	0.286267	-0.729454	0.0181937	3.82515e-150	0.0017036	0.00341708	0.618092	False
Brain_Amygdala	NDUFB11	rs377161308	Brain_Amygdala_NDUFB11_rs377161308	A	G	0.00775194	-0.492183	0.16488	0.00353426	#N/A	#N/A	#N/A	#N/A
Brain_Spinal_cord_cervical_c-1	NDUFS6	rs377235577	Brain_Spinal_cord_cervical_c-1_NDUFS6_rs377235577	A	G	0.0138889	1.2669	0.279371	1.58975e-05	0.00798248	0.0154629	0.605692	False
Lung	NDUFAF3	rs3774800	Lung_NDUFAF3_rs3774800	A	G	0.634951	0.123099	0.024028	4.48602e-07	0.0696675	0.0194396	0.00033865	True	rs9811047_A_C	0.593589	Fail
Adipose_Subcutaneous	NDUFS6	rs3776147	Adipose_Subcutaneous_NDUFS6_rs3776147	A	G	0.572289	0.0778922	0.0164623	2.88794e-06	-0.0507856	0.0304023	0.0948298	False
Nerve_Tibial	NDUFS6	rs3776148	Nerve_Tibial_NDUFS6_rs3776148	T	C	0.578008	0.0817643	0.0173173	3.10863e-06	-0.046738	0.0289613	0.106569	False
Esophagus_Gastroesophageal_Junction	NDUFB10	rs3785272	Esophagus_Gastroesophageal_Junction_NDUFB10_rs3785272	A	G	0.184848	0.127792	0.0329449	0.000131328	-0.0401598	0.0219943	0.067863	False
Brain_Cortex	NDUFAB1	rs3785387	Brain_Cortex_NDUFAB1_rs3785387	A	G	0.35122	-0.124996	0.0361857	0.000701321	-0.0161725	0.019695	0.411562	False
Skin_Not_Sun_Exposed_Suprapubic	NDUFS7	rs3786974	Skin_Not_Sun_Exposed_Suprapubic_NDUFS7_rs3786974	T	C	0.0696325	0.213666	0.0486326	1.39471e-05	0.0447399	0.033631	0.183413	False
Artery_Coronary	NDUFC1	rs3796637	Artery_Coronary_NDUFC1_rs3796637	G	T	0.187793	-0.144065	0.0410543	0.000573109	0.0421358	0.0198799	0.0340467	True	rs377087209_T_G	0.0025917	Fail
Whole_blood	NDUFC1	rs3806766	Whole_blood_NDUFC1_rs3806766	A	G	0.18041	0.257721	0.0152471	4.2904e-64	0.0139391	0.0114756	0.22449	False
Whole_Blood	NDUFA4L2	rs3809114	Whole_Blood_NDUFA4L2_rs3809114	A	G	0.521642	-0.166544	0.0364673	6.00823e-06	0.0512879	0.0141242	0.000282093	True	rs11609805_A_G	0.220026	Fail
Esophagus_Muscularis	NDUFS2	rs3813623	Esophagus_Muscularis_NDUFS2_rs3813623	T	G	0.108602	-0.296901	0.0508482	1.09735e-08	-0.0222242	0.0114644	0.0525575	False
Whole_blood	NDUFB9	rs3829037	Whole_blood_NDUFB9_rs3829037	C	T	0.219314	0.204921	0.011721	1.9239e-68	-0.00795622	0.0133046	0.549837	False
Testis	NDUFA10	rs3838575	Testis_NDUFA10_rs3838575	GT	G	0.315217	0.334269	0.0281619	2.23039e-26	0.000395789	0.0072307	0.956348	False
Artery_Tibial	NDUFC2	rs3841745	Artery_Tibial_NDUFC2_rs3841745	GT	G	0.189212	-0.122293	0.0206173	5.5152e-09	-0.0224624	0.0255656	0.379608	False
Brain_Nucleus_accumbens_basal_ganglia	NDUFAB1	rs3841767	Brain_Nucleus_accumbens_basal_ganglia_NDUFAB1_rs3841767	G	GCC	0.423267	-0.0981488	0.0253526	0.00015668	#N/A	#N/A	#N/A	#N/A
Heart_Atrial_Appendage	NDUFAF4	rs392242	Heart_Atrial_Appendage_NDUFAF4_rs392242	A	G	0.130376	0.265976	0.0258778	1.90509e-21	0.0135986	0.0128948	0.291617	False
Whole_blood	NDUFA4L2	rs3923885	Whole_blood_NDUFA4L2_rs3923885	G	T	0.493959	0.0464707	0.00843435	3.5965e-08	-0.164975	0.0497991	0.000923644	True	rs7964492_C_A	0.330788	Fail
Minor_Salivary_Gland	NDUFB10	rs397435	Minor_Salivary_Gland_NDUFB10_rs397435	A	G	0.84375	0.320846	0.0683934	7.31376e-06	0.00477456	0.00901523	0.596382	False
Skin_Sun_Exposed_Lower_leg	NDUFB10	rs397460	Skin_Sun_Exposed_Lower_leg_NDUFB10_rs397460	C	G	0.812397	0.225496	0.0249638	3.03066e-18	0.0098698	0.0126255	0.43437	False
Artery_Aorta	NDUFS8	rs4095103	Artery_Aorta_NDUFS8_rs4095103	T	C	0.0245478	0.357727	0.0749736	2.79662e-06	#N/A	#N/A	#N/A	#N/A
Muscle_Skeletal	NDUFB6	rs41274017	Muscle_Skeletal_NDUFB6_rs41274017	C	T	0.0474504	0.102042	0.0319492	0.00147307	-0.0299171	0.0447629	0.503913	False
Brain_Amygdala	NDUFAB1	rs41280844	Brain_Amygdala_NDUFAB1_rs41280844	A	G	0.00387597	-1.251	0.315901	0.000137385	-0.0160392	0.0101423	0.113783	False
Skin_Not_Sun_Exposed_Suprapubic	NDUFA13	rs41293635	Skin_Not_Sun_Exposed_Suprapubic_NDUFA13_rs41293635	C	T	0.0116054	-0.267262	0.0792962	0.000815647	#N/A	#N/A	#N/A	#N/A
Thyroid	NDUFA7	rs4147653	Thyroid_NDUFA7_rs4147653	T	TAGCCTCTG	0.195993	0.116378	0.0209723	4.64583e-08	#N/A	#N/A	#N/A	#N/A
Adipose_Subcutaneous	NDUFA9	rs4147668	Adipose_Subcutaneous_NDUFA9_rs4147668	G	C	0.388985	0.112665	0.0222437	5.71206e-07	0.00220024	0.0208787	0.916073	False
Thyroid	NDUFS4	rs4147736	Thyroid_NDUFS4_rs4147736	A	G	0.480836	0.154974	0.0192102	5.29111e-15	0.0192006	0.0148547	0.196164	False
Whole_blood	NDUFS4	rs4147744	Whole_blood_NDUFS4_rs4147744	A	T	0.160187	0.21331	0.0160435	2.455e-40	0.014343	0.0142295	0.313467	False
Nerve_Tibial	NDUFS5	rs4147753	Nerve_Tibial_NDUFS5_rs4147753	G	A	0.282895	-0.598014	0.0175656	5.15204e-128	0.00267569	0.0041703	0.521129	False
Uterus	NDUFS8	rs4147782	Uterus_NDUFS8_rs4147782	A	G	0.550388	-0.167991	0.0472462	0.000569033	0.0191695	0.0138257	0.165592	False
Muscle_Skeletal	NDUFB5	rs4147789	Muscle_Skeletal_NDUFB5_rs4147789	G	T	0.509207	-0.0660775	0.0130258	5.15054e-07	0.049336	0.0359093	0.169471	False
Muscle_Skeletal	NDUFV3	rs4148974	Muscle_Skeletal_NDUFV3_rs4148974	T	C	0.0531161	-1.39689	0.0439926	2.67947e-133	-0.00109865	0.00347336	0.751768	False
Brain_Hypothalamus	NDUFA10	rs4149556	Brain_Hypothalamus_NDUFA10_rs4149556	T	C	0.288235	0.309641	0.0401061	2.71858e-12	0.000132909	0.00780484	0.986413	False
Whole_Blood	NDUFB8	rs4244338	Whole_Blood_NDUFB8_rs4244338	G	A	0.208209	-0.132298	0.0171375	4.89583e-14	0.0856929	0.0209278	4.22713e-05	True	rs603424_A_G	0.0014611	Fail
Adipose_Subcutaneous	NDUFS8	rs4244839	Adipose_Subcutaneous_NDUFS8_rs4244839	C	T	0.257315	0.172553	0.0188005	1.08458e-18	0.000467352	0.0157169	0.976278	False
Brain_Hippocampus	NDUFB9	rs4295647	Brain_Hippocampus_NDUFB9_rs4295647	C	T	0.80303	-0.18506	0.0538844	0.000806349	0.0278358	0.0162693	0.0870921	False
Liver	NDUFS6	rs432951	Liver_NDUFS6_rs432951	A	G	0.504808	-0.176972	0.0494907	0.000456087	-0.00750232	0.0130507	0.565385	False
Adrenal_Gland	NDUFB11	rs4339766	Adrenal_Gland_NDUFB11_rs4339766	A	G	0.311159	-0.136059	0.0325199	4.34823e-05	-0.0473567	0.0152625	0.00191691	True	NA	NA	Fail
Artery_Coronary	NDUFS4	rs435713	Artery_Coronary_NDUFS4_rs435713	A	C	0.267606	-0.174874	0.0369808	4.66622e-06	0.00346684	0.0146763	0.813262	False
Whole_blood	NDUFS2	rs4379692	Whole_blood_NDUFS2_rs4379692	T	C	0.301759	-0.225171	0.00863498	6.719e-150	-0.00823641	0.0109996	0.453985	False
Brain_Anterior_cingulate_cortex_BA24	NDUFS6	rs4425547	Brain_Anterior_cingulate_cortex_BA24_NDUFS6_rs4425547	G	C	0.469388	0.167766	0.0421636	0.000117933	#N/A	#N/A	#N/A	#N/A
Whole_blood	NDUFAB1	rs442764	Whole_blood_NDUFAB1_rs442764	C	T	0.0943333	-0.085254	0.0142706	2.3122e-09	0.0410925	0.0474816	0.386797	False
Whole_blood	NDUFA5	rs4483092	Whole_blood_NDUFA5_rs4483092	G	A	0.273754	-0.110188	0.018482	2.4917e-09	0.0987042	0.0230624	1.87004e-05	True	rs720289_G_A	0.48411	Fail
Brain_Substantia_nigra	NDUFC1	rs448469	Brain_Substantia_nigra_NDUFC1_rs448469	C	T	0.697368	-0.210257	0.0621532	0.00106791	0.00598315	0.0118883	0.614767	False
Vagina	NDUFS6	rs4485967	Vagina_NDUFS6_rs4485967	T	C	0.741135	0.179843	0.0468112	0.000199623	-0.0237485	0.0173223	0.170383	False
Brain_Putamen_basal_ganglia	NDUFS2	rs4489574	Brain_Putamen_basal_ganglia_NDUFS2_rs4489574	T	C	0.326471	0.277404	0.0496365	1.28666e-07	-0.0020512	0.00890218	0.817769	False
Artery_Tibial	NDUFB11	rs4529579	Artery_Tibial_NDUFB11_rs4529579	T	C	0.581336	0.107135	0.0134632	1.12775e-14	-0.0574434	0.0188883	0.00235627	True	NA	NA	Fail
Heart_Left_Ventricle	NDUFS3	rs4547053	Heart_Left_Ventricle_NDUFS3_rs4547053	C	G	0.992228	0.291614	0.0958785	0.00255127	#N/A	#N/A	#N/A	#N/A
Brain_Anterior_cingulate_cortex_BA24	NDUFB10	rs45482793	Brain_Anterior_cingulate_cortex_BA24_NDUFB10_rs45482793	T	C	0.0238095	0.543325	0.137846	0.000135482	0.00247992	0.0168023	0.882663	False
Heart_Left_Ventricle	NDUFS7	rs45613932	Heart_Left_Ventricle_NDUFS7_rs45613932	G	A	0.0233161	0.199346	0.0538931	0.000255278	-0.0435449	0.0552306	0.430451	False
Adrenal_Gland	NDUFB3	rs4569459	Adrenal_Gland_NDUFB3_rs4569459	G	A	0.905579	0.226882	0.0744807	0.0026418	0.0178974	0.0228647	0.433773	False
Lung	NDUFAB1	rs457194	Lung_NDUFAB1_rs457194	G	A	0.104854	0.0863673	0.024023	0.000360419	-0.0427396	0.0468163	0.361285	False
Brain_Frontal_Cortex_BA9	NDUFA8	rs4578014	Brain_Frontal_Cortex_BA9_NDUFA8_rs4578014	G	A	0.802857	0.134092	0.0368316	0.000386343	-0.0132111	0.0205918	0.521153	False
Minor_Salivary_Gland	NDUFAF3	rs4583645	Minor_Salivary_Gland_NDUFAF3_rs4583645	C	T	0.8125	0.402062	0.107114	0.000271042	#N/A	#N/A	#N/A	#N/A
Uterus	NDUFV2	rs4597385	Uterus_NDUFV2_rs4597385	C	G	0.531008	0.152013	0.04324	0.000651503	#N/A	#N/A	#N/A	#N/A
Adrenal_Gland	NDUFS3	rs4612753	Adrenal_Gland_NDUFS3_rs4612753	T	C	0.0536481	0.266575	0.0886625	0.00299299	#N/A	#N/A	#N/A	#N/A
Colon_Sigmoid	NDUFA4	rs4620184	Colon_Sigmoid_NDUFA4_rs4620184	G	C	0.649371	-0.133043	0.0306146	1.98471e-05	0.011361	0.0178221	0.52382	False
Muscle_Skeletal	NDUFS2	rs4634925	Muscle_Skeletal_NDUFS2_rs4634925	C	G	0.640227	-0.0763759	0.0144937	1.87452e-07	-0.000367629	0.0314982	0.990688	False
Spleen	NDUFS4	rs4640749	Spleen_NDUFS4_rs4640749	A	C	0.4	0.183345	0.0361938	9.71994e-07	0.00278682	0.0128681	0.828545	False
Heart_Atrial_Appendage	NDUFAB1	rs464162	Heart_Atrial_Appendage_NDUFAB1_rs464162	G	C	0.0658602	0.373291	0.0365503	3.13897e-21	-0.0100562	0.0118773	0.397177	False
Brain_Cortex	NDUFS8	rs4646808	Brain_Cortex_NDUFS8_rs4646808	G	C	0.214634	-0.216671	0.0425849	9.75984e-07	-0.000297973	0.0125757	0.981097	False
Colon_Transverse	NDUFS8	rs4646812	Colon_Transverse_NDUFS8_rs4646812	G	T	0.263587	0.116005	0.0229134	7.25006e-07	0.000423344	0.0232266	0.985458	False
Brain_Cerebellar_Hemisphere	NDUFS8	rs4646813	Brain_Cerebellar_Hemisphere_NDUFS8_rs4646813	T	C	0.237143	-0.199759	0.0369268	2.78907e-07	0.000191356	0.0135338	0.988719	False
Heart_Left_Ventricle	NDUFAF2	rs4647111	Heart_Left_Ventricle_NDUFAF2_rs4647111	G	GTAA	0.0371353	-0.267907	0.0573224	4.38612e-06	#N/A	#N/A	#N/A	#N/A
Adipose_Visceral_Omentum	NDUFAF2	rs4647120	Adipose_Visceral_Omentum_NDUFAF2_rs4647120	A	C	0.0380313	-0.376553	0.056844	1.13126e-10	0.00487156	0.0168842	0.772943	False
Nerve_Tibial	NDUFS2	rs4656994	Nerve_Tibial_NDUFS2_rs4656994	A	G	0.206767	-0.245565	0.0306453	9.20665e-15	-0.0277214	0.011465	0.0156097	True	rs144993454_CTAATTGTG_C	0.00886074	Fail
Vagina	NDUFS2	rs4657093	Vagina_NDUFS2_rs4657093	C	T	0.152482	-0.370619	0.10098	0.000367637	0.0243522	0.0092842	0.00871653	True	rs16856590_T_C	0.728554	Pass
Brain_Cortex	NDUFS6	rs465950	Brain_Cortex_NDUFS6_rs465950	C	T	0.197561	-0.192803	0.0526116	0.000333496	0.0159551	0.016007	0.318881	False
Cells_EBV-transformed_lymphocytes	NDUFB3	rs4674126	Cells_EBV-transformed_lymphocytes_NDUFB3_rs4674126	G	A	0.037415	-0.410047	0.110101	0.000297904	0.0187354	0.0160667	0.243573	False
Cells_Cultured_fibroblasts	NDUFA8	rs4679	Cells_Cultured_fibroblasts_NDUFA8_rs4679	T	C	0.538302	0.100103	0.0146052	2.62488e-11	0.0101176	0.0236556	0.668868	False
Brain_Spinal_cord_cervical_c-1	NDUFAF2	rs4699956	Brain_Spinal_cord_cervical_c-1_NDUFAF2_rs4699956	G	A	0.242063	0.338048	0.0702313	5.21378e-06	-0.00630946	0.0076714	0.410812	False
Colon_Transverse	NDUFAF2	rs4700401	Colon_Transverse_NDUFAF2_rs4700401	C	A	0.75	0.113568	0.0272626	4.06988e-05	-0.0121099	0.0245545	0.621881	False
Brain_Frontal_Cortex_BA9	NDUFB2	rs4726847	Brain_Frontal_Cortex_BA9_NDUFB2_rs4726847	G	C	0.108571	0.216101	0.064175	0.000988999	-0.022403	0.0150925	0.137709	False
Cells_Cultured_fibroblasts	NDUFAB1	rs4783497	Cells_Cultured_fibroblasts_NDUFAB1_rs4783497	C	G	0.180124	0.0993491	0.0230073	1.97231e-05	0.0090794	0.0375343	0.808861	False
Ovary	NDUFB7	rs478659	Ovary_NDUFB7_rs478659	C	T	0.991018	0.802814	0.22415	0.000484884	-0.0333577	0.0135635	0.0139184	True	rs74772815_T_C	0.00522522	Fail
Heart_Left_Ventricle	NDUFB10	rs4786902	Heart_Left_Ventricle_NDUFB10_rs4786902	A	T	0.468912	-0.0843387	0.018504	7.39524e-06	#N/A	#N/A	#N/A	#N/A
Pituitary	NDUFV2	rs4798770	Pituitary_NDUFV2_rs4798770	G	A	0.850211	-0.248444	0.0562317	1.64099e-05	-0.0205898	0.0126322	0.103114	False
Muscle_Skeletal	NDUFV2	rs4798771	Muscle_Skeletal_NDUFV2_rs4798771	A	G	0.811615	0.136969	0.0177159	4.17202e-14	0.0298958	0.0218173	0.1706	False
Cells_EBV-transformed_lymphocytes	NDUFA11	rs4807755	Cells_EBV-transformed_lymphocytes_NDUFA11_rs4807755	A	G	0.163265	-0.277706	0.0684353	8.7731e-05	0.00999294	0.0115986	0.388927	False
Thyroid	NDUFA11	rs4807821	Thyroid_NDUFA11_rs4807821	G	A	0.680314	0.34633	0.0229962	1.36765e-42	-0.0101441	0.00726879	0.162845	False
Brain_Substantia_nigra	NDUFA13	rs4808167	Brain_Substantia_nigra_NDUFA13_rs4808167	T	A	0.508772	-0.239118	0.0596431	0.000126429	#N/A	#N/A	#N/A	#N/A
Brain_Cerebellar_Hemisphere	NDUFA13	rs4808234	Brain_Cerebellar_Hemisphere_NDUFA13_rs4808234	A	G	0.691429	0.139476	0.0343169	8.13422e-05	0.033238	0.0186111	0.0741117	False
Whole_Blood	NDUFA13	rs4808975	Whole_Blood_NDUFA13_rs4808975	C	G	0.255224	0.0672562	0.0132383	5.03573e-07	-0.0760272	0.0407962	0.0623802	False
Lung	NDUFA6	rs4822094	Lung_NDUFA6_rs4822094	C	T	0.96875	-1.43958	0.0551918	1.0874e-91	0.00637505	0.00413523	0.12316	False
Breast_Mammary_Tissue	NDUFA1	rs4825676	Breast_Mammary_Tissue_NDUFA1_rs4825676	C	A	0.477273	0.0633813	0.014154	1.04356e-05	-0.00269417	0.0301209	0.928728	False
Brain_Anterior_cingulate_cortex_BA24	NDUFA8	rs4837917	Brain_Anterior_cingulate_cortex_BA24_NDUFA8_rs4837917	C	T	0.289116	-0.145155	0.0457874	0.00192639	-0.0521842	0.0173614	0.00264923	True	rs7862975_G_A	0.855743	Pass
Brain_Substantia_nigra	NDUFA10	rs4854071	Brain_Substantia_nigra_NDUFA10_rs4854071	T	C	0.280702	0.300566	0.053134	1.84728e-07	6.58158e-05	0.008128	0.993539	False
Brain_Cortex	NDUFAF3	rs4858820	Brain_Cortex_NDUFAF3_rs4858820	T	A	0.287805	-0.16004	0.0429719	0.000268533	0.10458	0.0163978	1.79766e-10	True	rs730566_A_C	0.989583	Pass
Small_Intestine_Terminal_Ileum	NDUFC1	rs4863642	Small_Intestine_Terminal_Ileum_NDUFC1_rs4863642	A	C	0.293103	0.10492	0.0282615	0.000299994	0.0319624	0.0249819	0.200748	False
Uterus	NDUFC1	rs4863730	Uterus_NDUFC1_rs4863730	T	C	0.988372	1.42542	0.346052	7.65097e-05	#N/A	#N/A	#N/A	#N/A
Testis	NDUFB9	rs4870901	Testis_NDUFB9_rs4870901	A	G	0.5	0.158448	0.0300692	2.82309e-07	-0.00256709	0.0146856	0.861234	False
Uterus	NDUFB6	rs4878516	Uterus_NDUFB6_rs4878516	G	A	0.77907	0.204715	0.0511205	0.000116814	-0.00932809	0.0145974	0.522806	False
Colon_Transverse	NDUFB1	rs4905011	Colon_Transverse_NDUFB1_rs4905011	A	G	0.22962	-0.104981	0.0270372	0.000127209	0.018852	0.0253941	0.45786	False
Small_Intestine_Terminal_Ileum	NDUFA12	rs4923660	Small_Intestine_Terminal_Ileum_NDUFA12_rs4923660	T	C	0.393678	-0.211407	0.0360667	3.38362e-08	-0.0262716	0.0110545	0.0174753	True	rs61937919_C_T	0.0604191	Fail
Testis	NDUFB7	rs4926130	Testis_NDUFB7_rs4926130	C	T	0.580745	-0.121063	0.0266002	8.10797e-06	0.0106721	0.0191537	0.577401	False
Uterus	NDUFB7	rs4926131	Uterus_NDUFB7_rs4926131	C	T	0.170543	-0.222502	0.063819	0.0007183	-0.0178286	0.015265	0.242832	False
Brain_Hippocampus	NDUFS8	rs4930496	Brain_Hippocampus_NDUFS8_rs4930496	T	G	0.5	0.106595	0.0259748	7.27965e-05	#N/A	#N/A	#N/A	#N/A
Minor_Salivary_Gland	NDUFC2	rs4945307	Minor_Salivary_Gland_NDUFC2_rs4945307	G	A	0.0729167	0.398513	0.109208	0.000392	-0.00951562	0.0216106	0.659704	False
Spleen	NDUFS6	rs4975624	Spleen_NDUFS6_rs4975624	A	G	0.557269	0.100099	0.0256478	0.000132596	-0.0117554	0.0236496	0.619144	False
Colon_Sigmoid	NDUFS6	rs4975724	Colon_Sigmoid_NDUFS6_rs4975724	C	T	0.91195	0.190026	0.049345	0.000147829	-0.0149164	0.0201409	0.458936	False
Brain_Amygdala	NDUFS6	rs4975819	Brain_Amygdala_NDUFS6_rs4975819	T	C	0.468992	0.198404	0.0504082	0.000149976	-0.0194739	0.0116994	0.0960072	False
Esophagus_Muscularis	NDUFB10	rs4984801	Esophagus_Muscularis_NDUFB10_rs4984801	C	A	0.325243	0.0841179	0.0211236	8.1286e-05	-0.0413515	0.0317126	0.192253	False
Stomach	NDUFS2	rs5000342	Stomach_NDUFS2_rs5000342	A	G	0.646605	0.106237	0.0292923	0.000343215	-0.063092	0.0236311	0.00758814	True	rs35211479_T_G	0.354267	Fail
Lung	NDUFC2	rs507029	Lung_NDUFC2_rs507029	G	A	0.848544	0.290901	0.025928	6.78576e-26	-0.0114176	0.0108023	0.290529	False
Brain_Hypothalamus	NDUFA9	rs514177	Brain_Hypothalamus_NDUFA9_rs514177	C	T	0.00882353	1.2246	0.275464	1.85956e-05	0.0197501	0.0158501	0.212743	False
Brain_Substantia_nigra	NDUFB7	rs528829765	Brain_Substantia_nigra_NDUFB7_rs528829765	T	C	0.00438596	-1.40012	0.392849	0.000589809	0.00227238	0.00462753	0.623387	False
Liver	NDUFAF2	rs532934077	Liver_NDUFAF2_rs532934077	AG	A	0.0120192	-0.568456	0.140869	8.2657e-05	0.00977578	0.0172126	0.570073	False
Small_Intestine_Terminal_Ileum	NDUFA4L2	rs534075494	Small_Intestine_Terminal_Ileum_NDUFA4L2_rs534075494	T	C	0.0287356	-0.451862	0.138303	0.00137975	-0.0129475	0.0123542	0.294627	False
Cells_EBV-transformed_lymphocytes	NDUFB2	rs534992236	Cells_EBV-transformed_lymphocytes_NDUFB2_rs534992236	G	GAAAATAGATAAATTGGAATTCCATCCACATTTAAACTTT	0.221088	-0.31036	0.0699958	2.03704e-05	#N/A	#N/A	#N/A	#N/A
Brain_Cerebellum	NDUFA10	rs535864343	Brain_Cerebellum_NDUFA10_rs535864343	AT	A	0.289474	0.496841	0.0508388	3.66785e-18	0.000718781	0.00488929	0.883123	False
Prostate	NDUFV2	rs536727117	Prostate_NDUFV2_rs536727117	A	AC	0.00226244	-1.67767	0.370114	1.05534e-05	#N/A	#N/A	#N/A	#N/A
Heart_Atrial_Appendage	NDUFS3	rs542584280	Heart_Atrial_Appendage_NDUFS3_rs542584280	GC	G	0.0510753	0.145613	0.0365735	8.58967e-05	0.162788	0.0408068	6.62883e-05	True	#N/A	#N/A	#N/A
Brain_Caudate_basal_ganglia	NDUFAF4	rs542802210	Brain_Caudate_basal_ganglia_NDUFAF4_rs542802210	ATAT	A	0.126289	0.337066	0.0382451	2.41467e-15	0.0102232	0.010341	0.322854	False
Pancreas	NDUFC2	rs546077	Pancreas_NDUFC2_rs546077	A	C	0.829508	0.373148	0.0492776	7.07706e-13	-0.00919796	0.0084634	0.277128	False
Brain_Hypothalamus	NDUFA4L2	rs546383833	Brain_Hypothalamus_NDUFA4L2_rs546383833	G	A	0.0147059	0.508398	0.15797	0.00162811	-0.0475435	0.021312	0.0256927	True	NA	NA	Fail
Brain_Hippocampus	NDUFS7	rs546920053	Brain_Hippocampus_NDUFS7_rs546920053	A	AAGAAGGGTCAGGGCGGGC	0.0424242	-0.378562	0.104379	0.000416392	#N/A	#N/A	#N/A	#N/A
Brain_Cerebellar_Hemisphere	NDUFAF2	rs548672014	Brain_Cerebellar_Hemisphere_NDUFAF2_rs548672014	G	A	0.00285714	-1.81747	0.494084	0.000337869	-0.00359384	0.00500575	0.472793	False
Brain_Amygdala	NDUFC2	rs552453906	Brain_Amygdala_NDUFC2_rs552453906	A	G	0.0155039	0.703266	0.216673	0.00157644	0.00517656	0.012521	0.679292	False
Brain_Cerebellum	NDUFB7	rs555405820	Brain_Cerebellum_NDUFB7_rs555405820	C	T	0.0167464	0.42015	0.123569	0.000840415	#N/A	#N/A	#N/A	#N/A
Whole_blood	NDUFA6	rs55715427	Whole_blood_NDUFA6_rs55715427	C	G	0.0841856	-0.287249	0.0163161	2.2392e-69	-0.00722613	0.0134765	0.591817	False
Brain_Amygdala	NDUFB2	rs55743751	Brain_Amygdala_NDUFB2_rs55743751	C	T	0.0426357	0.462737	0.137636	0.00108351	0.00419806	0.0145605	0.773103	False
Vagina	NDUFA6	rs55758879	Vagina_NDUFA6_rs55758879	A	G	0.0283688	1.22156	0.125355	9.38465e-17	0.00519008	0.00486435	0.285989	False
Brain_Spinal_cord_cervical_c-1	NDUFA13	rs55780333	Brain_Spinal_cord_cervical_c-1_NDUFA13_rs55780333	A	G	0.0793651	0.320296	0.0870888	0.000379195	0.00730668	0.012348	0.55403	False
Heart_Left_Ventricle	NDUFS4	rs55791118	Heart_Left_Ventricle_NDUFS4_rs55791118	A	G	0.501295	0.151259	0.0180741	1.90359e-15	0.0201747	0.015211	0.184733	False
Brain_Caudate_basal_ganglia	NDUFB2	rs55826011	Brain_Caudate_basal_ganglia_NDUFB2_rs55826011	T	C	0.14433	-0.161297	0.0499065	0.00150364	0.0163493	0.0192266	0.395131	False
Brain_Frontal_Cortex_BA9	NDUFAF4	rs558418	Brain_Frontal_Cortex_BA9_NDUFAF4_rs558418	A	T	0.128571	0.321595	0.0420709	3.51272e-12	0.0112297	0.0106759	0.292857	False
Stomach	NDUFAB1	rs55889132	Stomach_NDUFAB1_rs55889132	G	C	0.169753	0.112314	0.0280504	8.06133e-05	-0.0049099	0.0293018	0.866927	False
Brain_Putamen_basal_ganglia	NDUFS3	rs55933531	Brain_Putamen_basal_ganglia_NDUFS3_rs55933531	C	T	0.0235294	0.456059	0.112959	9.18046e-05	-0.0394598	0.0208021	0.0578396	False
Brain_Frontal_Cortex_BA9	NDUFA13	rs55935482	Brain_Frontal_Cortex_BA9_NDUFA13_rs55935482	A	G	0.254286	0.141598	0.0365443	0.000165819	0.00493672	0.0183703	0.788135	False
Thyroid	NDUFAF3	rs55935606	Thyroid_NDUFAF3_rs55935606	G	A	0.182056	-0.0802784	0.0214878	0.000208345	0.345024	0.0365117	3.39821e-21	True	rs9883813_C_G	0.83262	Pass
Brain_Cortex	NDUFS3	rs55957907	Brain_Cortex_NDUFS3_rs55957907	A	G	0.0292683	-0.424527	0.119903	0.000519035	0.0110591	0.0165989	0.505248	False
Adrenal_Gland	NDUFA13	rs55989964	Adrenal_Gland_NDUFA13_rs55989964	G	C	0.0450644	0.334166	0.0906698	0.000296451	0.0161671	0.0166893	0.33269	False
Breast_Mammary_Tissue	NDUFV2	rs560001	Breast_Mammary_Tissue_NDUFV2_rs560001	G	A	0.251263	0.0847294	0.0209532	6.57074e-05	0.00170614	0.0310494	0.956179	False
Colon_Transverse	NDUFS4	rs56003370	Colon_Transverse_NDUFS4_rs56003370	C	T	0.164402	0.264824	0.0347737	3.49861e-13	-0.000249879	0.0108687	0.981658	False
Brain_Nucleus_accumbens_basal_ganglia	NDUFA3	rs56049745	Brain_Nucleus_accumbens_basal_ganglia_NDUFA3_rs56049745	A	G	0.131188	0.292428	0.0484927	1.07111e-08	0.00988038	0.0126171	0.433572	False
Spleen	NDUFC1	rs56057395	Spleen_NDUFC1_rs56057395	T	C	0.222467	0.213385	0.0432032	1.73429e-06	0.0139073	0.0139255	0.317946	False
Esophagus_Gastroesophageal_Junction	NDUFB9	rs560597331	Esophagus_Gastroesophageal_Junction_NDUFB9_rs560597331	C	CTGGTCA	0.019697	-0.31228	0.0728731	2.52683e-05	#N/A	#N/A	#N/A	#N/A
Pituitary	NDUFV1	rs56092845	Pituitary_NDUFV1_rs56092845	T	C	0.525316	-0.269959	0.0415624	6.61057e-10	0.00327427	0.00857834	0.702691	False
Brain_Anterior_cingulate_cortex_BA24	NDUFB5	rs560994739	Brain_Anterior_cingulate_cortex_BA24_NDUFB5_rs560994739	G	GA	0.0102041	0.566712	0.186786	0.00294948	#N/A	#N/A	#N/A	#N/A
Whole_blood	NDUFA7	rs561	Whole_blood_NDUFA7_rs561	A	G	0.167355	-0.372254	0.0131767	1.3836e-175	0.0140535	0.0223147	0.528836	False
Artery_Coronary	NDUFV2	rs56161617	Artery_Coronary_NDUFV2_rs56161617	C	T	0.598039	0.137211	0.0325329	3.97486e-05	#N/A	#N/A	#N/A	#N/A
Brain_Putamen_basal_ganglia	NDUFB5	rs56171272	Brain_Putamen_basal_ganglia_NDUFB5_rs56171272	A	G	0.0235294	-0.394757	0.112882	0.000644269	-0.00546159	0.0152157	0.719637	False
Adipose_Visceral_Omentum	NDUFAF3	rs56176327	Adipose_Visceral_Omentum_NDUFAF3_rs56176327	C	G	0.109808	-0.102323	0.0286547	0.00039918	0.240444	0.0364815	4.37303e-11	True	rs55754265_T_C	0.642091	Fail
Esophagus_Muscularis	NDUFB4	rs56239327	Esophagus_Muscularis_NDUFB4_rs56239327	C	G	0.0129032	-0.33481	0.101462	0.00105514	0.0336011	0.0442938	0.448093	False
Ovary	NDUFB4	rs562419136	Ovary_NDUFB4_rs562419136	T	C	0.00898204	-1.18068	0.272945	3.04812e-05	0.0118254	0.0105236	0.261139	False
Colon_Sigmoid	NDUFS3	rs56276917	Colon_Sigmoid_NDUFS3_rs56276917	TTA	T	0.458609	0.0849329	0.0231566	0.0002961	0.110831	0.0273051	4.92858e-05	True	rs10769256_T_C	0.559426	Fail
Brain_Putamen_basal_ganglia	NDUFA2	rs56282850	Brain_Putamen_basal_ganglia_NDUFA2_rs56282850	C	A	0.0588235	-0.212711	0.073403	0.00441092	-0.000524138	0.0217455	0.98077	False
Brain_Cerebellar_Hemisphere	NDUFS6	rs563151206	Brain_Cerebellar_Hemisphere_NDUFS6_rs563151206	T	TG	0.0142857	-0.434358	0.129488	0.00103267	#N/A	#N/A	#N/A	#N/A
Brain_Spinal_cord_cervical_c-1	NDUFA4	rs56352728	Brain_Spinal_cord_cervical_c-1_NDUFA4_rs56352728	A	G	0.0238095	0.616014	0.175433	0.000667911	0.00369018	0.0128788	0.774471	False
Artery_Coronary	NDUFB10	rs563573984	Artery_Coronary_NDUFB10_rs563573984	GT	G	0.577465	-0.130267	0.0303309	2.90797e-05	-0.0166765	0.0185703	0.369175	False
Adipose_Visceral_Omentum	NDUFS4	rs56402244	Adipose_Visceral_Omentum_NDUFS4_rs56402244	A	G	0.465885	0.142216	0.0217228	1.81058e-10	0.0234481	0.0161895	0.147517	False
Brain_Substantia_nigra	NDUFA2	rs56406464	Brain_Substantia_nigra_NDUFA2_rs56406464	A	G	0.00438596	-1.16533	0.361269	0.00175878	0.00465576	0.00853767	0.585533	False
Minor_Salivary_Gland	NDUFAB1	rs565457558	Minor_Salivary_Gland_NDUFAB1_rs565457558	T	A	0.0173611	-0.700902	0.154823	1.42795e-05	#N/A	#N/A	#N/A	#N/A
Cells_EBV-transformed_lymphocytes	NDUFA2	rs56692296	Cells_EBV-transformed_lymphocytes_NDUFA2_rs56692296	A	G	0.204082	-0.324935	0.0754484	3.37064e-05	0.0109671	0.00863619	0.204119	False
Cells_EBV-transformed_lymphocytes	NDUFA13	rs567590986	Cells_EBV-transformed_lymphocytes_NDUFA13_rs567590986	T	C	0.03125	-0.56192	0.145189	0.000176019	#N/A	#N/A	#N/A	#N/A
Testis	NDUFB6	rs56873995	Testis_NDUFB6_rs56873995	G	C	0.0170807	0.466746	0.137066	0.000762683	0.0217377	0.0273489	0.426713	False
Whole_blood	NDUFB2	rs57007054	Whole_blood_NDUFB2_rs57007054	A	G	0.0413909	-0.299991	0.0215942	7.0435e-44	0.0185496	0.0276232	0.501888	False
Uterus	NDUFA8	rs57021285	Uterus_NDUFA8_rs57021285	A	T	0.0697674	0.314394	0.086027	0.00040569	-0.0192628	0.0159405	0.226887	False
Brain_Caudate_basal_ganglia	NDUFC2	rs570456	Brain_Caudate_basal_ganglia_NDUFC2_rs570456	T	C	0.198454	-0.185011	0.0418075	1.81375e-05	-0.0126874	0.0141867	0.371155	False
Brain_Caudate_basal_ganglia	NDUFA5	rs57089157	Brain_Caudate_basal_ganglia_NDUFA5_rs57089157	A	G	0.512887	-0.12517	0.0314443	0.000105593	0.0759903	0.0183886	3.5889e-05	True	rs720289_G_A	0.43966	Fail
Brain_Hippocampus	NDUFB7	rs57121293	Brain_Hippocampus_NDUFB7_rs57121293	A	G	0.0272727	0.357028	0.107799	0.0012115	-0.00950038	0.0258968	0.713728	False
Brain_Cortex	NDUFB3	rs57212582	Brain_Cortex_NDUFB3_rs57212582	A	G	0.131707	-0.255892	0.0631453	7.79047e-05	-0.00537258	0.012093	0.656846	False
Brain_Spinal_cord_cervical_c-1	NDUFB7	rs572708677	Brain_Spinal_cord_cervical_c-1_NDUFB7_rs572708677	CT	C	0.0396825	0.367554	0.0935501	0.000156292	0.00205613	0.0170005	0.903734	False
Adipose_Subcutaneous	NDUFB8	rs57366588	Adipose_Subcutaneous_NDUFB8_rs57366588	A	G	0.00774527	-0.386376	0.12036	0.00140995	#N/A	#N/A	#N/A	#N/A
Brain_Substantia_nigra	NDUFB8	rs574122	Brain_Substantia_nigra_NDUFB8_rs574122	A	C	0.122807	0.270598	0.0710298	0.000255632	0.0505214	0.0128441	8.37452e-05	True	rs603424_A_G	0.316557	Fail
Whole_blood	NDUFA10	rs57451380	Whole_blood_NDUFA10_rs57451380	G	T	0.0982265	-0.307438	0.0135082	1.1529e-114	-0.000993208	0.0132225	0.940123	False
Artery_Tibial	NDUFA2	rs57510120	Artery_Tibial_NDUFA2_rs57510120	A	G	0.0719178	0.133758	0.0328084	5.28617e-05	0.027777	0.0339509	0.413269	False
Brain_Substantia_nigra	NDUFB1	rs575728191	Brain_Substantia_nigra_NDUFB1_rs575728191	T	C	0.00877193	-1.38002	0.346897	0.000141231	0.00929334	0.00830495	0.263135	False
Brain_Putamen_basal_ganglia	NDUFB2	rs5763	Brain_Putamen_basal_ganglia_NDUFB2_rs5763	A	C	0.0176471	0.453003	0.132999	0.000877275	0.0104366	0.017135	0.542471	False
Brain_Cortex	NDUFB8	rs577915	Brain_Cortex_NDUFB8_rs577915	T	C	0.985366	0.667466	0.159665	4.71067e-05	#N/A	#N/A	#N/A	#N/A
Stomach	NDUFB8	rs57872523	Stomach_NDUFB8_rs57872523	C	A	0.0108025	-0.436317	0.137623	0.00169858	#N/A	#N/A	#N/A	#N/A
Skin_Sun_Exposed_Lower_leg	NDUFB9	rs57886679	Skin_Sun_Exposed_Lower_leg_NDUFB9_rs57886679	A	G	0.0909091	-0.123361	0.0300855	4.76672e-05	-0.0232999	0.0325881	0.47462	False
Thyroid	NDUFS3	rs5791757	Thyroid_NDUFS3_rs5791757	TACAC	T	0.689895	-0.0837004	0.0206384	5.79369e-05	0.0281922	0.0294634	0.33864	False
Prostate	NDUFC2	rs5792794	Prostate_NDUFC2_rs5792794	CT	C	0.187783	-0.211817	0.0468855	1.12515e-05	-0.0128394	0.0146277	0.380083	False
Esophagus_Muscularis	NDUFC2	rs582266	Esophagus_Muscularis_NDUFC2_rs582266	T	C	0.170968	-0.279198	0.0296194	3.66191e-19	-0.00880522	0.0112436	0.433551	False
Whole_blood	NDUFC2	rs582732	Whole_blood_NDUFC2_rs582732	C	T	0.15164	-0.330455	0.0109189	1e-200	-0.00987577	0.00951021	0.299066	False
Pituitary	NDUFB3	rs5837757	Pituitary_NDUFB3_rs5837757	C	CA	0.175105	0.185173	0.0511287	0.00037226	#N/A	#N/A	#N/A	#N/A
Stomach	NDUFB6	rs58403356	Stomach_NDUFB6_rs58403356	C	T	0.316358	0.116767	0.0318793	0.000300404	0.00482499	0.0213108	0.820882	False
Liver	NDUFS8	rs58463157	Liver_NDUFS8_rs58463157	T	C	0.0120192	0.741364	0.165464	1.37216e-05	#N/A	#N/A	#N/A	#N/A
Vagina	NDUFA4L2	rs58487292	Vagina_NDUFA4L2_rs58487292	A	G	0.0070922	-1.1721	0.387523	0.00306596	#N/A	#N/A	#N/A	#N/A
Heart_Atrial_Appendage	NDUFB7	rs58684062	Heart_Atrial_Appendage_NDUFB7_rs58684062	C	T	0.0255376	0.214352	0.0661438	0.00132555	#N/A	#N/A	#N/A	#N/A
Brain_Anterior_cingulate_cortex_BA24	NDUFA2	rs5871748	Brain_Anterior_cingulate_cortex_BA24_NDUFA2_rs5871748	T	TC	0.221088	-0.226207	0.0539519	5.2485e-05	#N/A	#N/A	#N/A	#N/A
Esophagus_Gastroesophageal_Junction	NDUFB6	rs588127	Esophagus_Gastroesophageal_Junction_NDUFB6_rs588127	T	C	0.0106061	0.743668	0.185344	7.75467e-05	#N/A	#N/A	#N/A	#N/A
Whole_Blood	NDUFA11	rs58863122	Whole_Blood_NDUFA11_rs58863122	A	AT	0.671642	0.0790151	0.014277	4.67024e-08	#N/A	#N/A	#N/A	#N/A
Muscle_Skeletal	NDUFB11	rs5905590	Muscle_Skeletal_NDUFB11_rs5905590	T	C	0.662181	0.122723	0.0121065	1.73728e-22	-0.0510222	0.0165014	0.00198816	True	NA	NA	Fail
Brain_Cerebellar_Hemisphere	NDUFB11	rs5905595	Brain_Cerebellar_Hemisphere_NDUFB11_rs5905595	T	C	0.645714	0.13302	0.0290125	1.02423e-05	-0.0461074	0.0152127	0.00243878	True	NA	NA	Fail
Esophagus_Gastroesophageal_Junction	NDUFB11	rs5906330	Esophagus_Gastroesophageal_Junction_NDUFB11_rs5906330	T	C	0.601515	0.166596	0.029702	4.95733e-08	-0.0305824	0.0122548	0.0125765	True	NA	NA	Fail
Nerve_Tibial	NDUFB11	rs5906341	Nerve_Tibial_NDUFB11_rs5906341	T	A	0.615602	0.107212	0.0148765	2.34956e-12	-0.0586072	0.0188813	0.00190932	True	NA	NA	Fail
Brain_Anterior_cingulate_cortex_BA24	NDUFB11	rs5906352	Brain_Anterior_cingulate_cortex_BA24_NDUFB11_rs5906352	A	G	0.129252	0.258313	0.0504252	1.14176e-06	0.00274078	0.0104993	0.794058	False
Thyroid	NDUFB11	rs5906364	Thyroid_NDUFB11_rs5906364	C	G	0.669861	0.120172	0.0160294	2.96122e-13	-0.0495481	0.0170381	0.00363652	True	NA	NA	Fail
Brain_Substantia_nigra	NDUFA1	rs5909617	Brain_Substantia_nigra_NDUFA1_rs5909617	C	T	0.991228	0.869229	0.254568	0.000964057	#N/A	#N/A	#N/A	#N/A
Esophagus_Muscularis	NDUFA1	rs5909664	Esophagus_Muscularis_NDUFA1_rs5909664	A	G	0.496774	0.0854492	0.012792	8.14565e-11	0.00483387	0.0222998	0.82839	False
Lung	NDUFA1	rs5910700	Lung_NDUFA1_rs5910700	T	C	0.487379	0.075435	0.012473	3.11303e-09	0.00947014	0.0254431	0.709738	False
Adrenal_Gland	NDUFA1	rs5911029	Adrenal_Gland_NDUFA1_rs5911029	C	G	0.48927	0.139999	0.0339234	5.46508e-05	#N/A	#N/A	#N/A	#N/A
Prostate	NDUFB6	rs59150905	Prostate_NDUFB6_rs59150905	C	A	0.0226244	-0.462938	0.129854	0.00046537	#N/A	#N/A	#N/A	#N/A
Cells_Cultured_fibroblasts	NDUFV1	rs59174369	Cells_Cultured_fibroblasts_NDUFV1_rs59174369	T	C	0.00931677	0.407794	0.0985024	4.21337e-05	#N/A	#N/A	#N/A	#N/A
Brain_Spinal_cord_cervical_c-1	NDUFB3	rs59403206	Brain_Spinal_cord_cervical_c-1_NDUFB3_rs59403206	A	AG	0.551587	-0.196394	0.0505578	0.000183305	#N/A	#N/A	#N/A	#N/A
Minor_Salivary_Gland	NDUFB11	rs5952412	Minor_Salivary_Gland_NDUFB11_rs5952412	G	C	0.263889	-0.185676	0.0537509	0.000764974	0.000448308	0.0154786	0.976894	False
Prostate	NDUFB11	rs5952423	Prostate_NDUFB11_rs5952423	C	T	0.0995475	-0.186286	0.0486576	0.000177489	-0.0219362	0.0184646	0.234829	False
Adipose_Subcutaneous	NDUFB11	rs5953014	Adipose_Subcutaneous_NDUFB11_rs5953014	T	G	0.691911	0.150266	0.0174479	8.93759e-17	-0.0395752	0.0136165	0.00365605	True	NA	NA	Fail
Cells_Cultured_fibroblasts	NDUFA1	rs5956118	Cells_Cultured_fibroblasts_NDUFA1_rs5956118	T	C	0.395445	0.0537364	0.0144286	0.00022307	-0.0118968	0.0369861	0.747714	False
Artery_Coronary	NDUFS1	rs59621362	Artery_Coronary_NDUFS1_rs59621362	T	C	0.507042	-0.235247	0.0336647	5.78781e-11	0.0223425	0.00990151	0.0240411	True	NA	NA	Fail
Colon_Transverse	NDUFAB1	rs59629974	Colon_Transverse_NDUFAB1_rs59629974	T	C	0.22962	-0.0708107	0.0205441	0.000648943	-0.0200549	0.0463023	0.664921	False
Adrenal_Gland	NDUFA4	rs59650724	Adrenal_Gland_NDUFA4_rs59650724	C	T	0.0107296	0.582865	0.144843	8.20724e-05	#N/A	#N/A	#N/A	#N/A
Prostate	NDUFV1	rs596603	Prostate_NDUFV1_rs596603	G	T	0.527149	-0.369608	0.0493804	3.01694e-12	0.00267475	0.00627746	0.670044	False
Cells_EBV-transformed_lymphocytes	NDUFA9	rs596856	Cells_EBV-transformed_lymphocytes_NDUFA9_rs596856	C	T	0.146259	-0.244163	0.0605598	9.68085e-05	-0.0191057	0.0145034	0.187731	False
Vagina	NDUFA12	rs59732187	Vagina_NDUFA12_rs59732187	T	C	0.0851064	-0.267307	0.0783441	0.000888599	-0.0466131	0.0182992	0.0108568	True	rs12422997_C_T	0.0150818	Fail
Skin_Not_Sun_Exposed_Suprapubic	NDUFC1	rs59733101	Skin_Not_Sun_Exposed_Suprapubic_NDUFC1_rs59733101	C	T	0.2853	0.364867	0.0244735	4.32683e-41	0.0110284	0.00721688	0.126478	False
Uterus	NDUFB2	rs59749560	Uterus_NDUFB2_rs59749560	A	G	0.178295	-0.24205	0.0580335	6.30306e-05	0.00716133	0.0130618	0.583509	False
Brain_Hypothalamus	NDUFA4	rs59757579	Brain_Hypothalamus_NDUFA4_rs59757579	G	A	0.117647	-0.196744	0.056628	0.000696366	0.0507995	0.0244399	0.0376587	True	rs10486116_G_C	0.00437752	Fail
Ovary	NDUFC2	rs598282	Ovary_NDUFC2_rs598282	G	T	0.149701	-0.423518	0.0667629	3.6113e-09	-0.00504087	0.00742188	0.497017	False
Esophagus_Mucosa	NDUFA9	rs59859585	Esophagus_Mucosa_NDUFA9_rs59859585	A	C	0.0382294	-0.206932	0.0485051	2.45069e-05	-0.0424449	0.0369687	0.250915	False
Brain_Cerebellar_Hemisphere	NDUFA2	rs60034942	Brain_Cerebellar_Hemisphere_NDUFA2_rs60034942	C	A	0.00285714	-1.1088	0.284006	0.000148689	#N/A	#N/A	#N/A	#N/A
Esophagus_Mucosa	NDUFS3	rs60183400	Esophagus_Mucosa_NDUFS3_rs60183400	A	G	0.0150905	-0.342026	0.0864917	8.97912e-05	0.19678	0.32097	0.539823	False
Brain_Cerebellar_Hemisphere	NDUFA4L2	rs60328251	Brain_Cerebellar_Hemisphere_NDUFA4L2_rs60328251	C	A	0.04	0.373981	0.106739	0.000622856	0.0136205	0.0195039	0.484961	False
Artery_Tibial	NDUFB8	rs60556277	Artery_Tibial_NDUFB8_rs60556277	T	C	0.00856164	0.308247	0.0933381	0.00102503	#N/A	#N/A	#N/A	#N/A
Brain_Amygdala	NDUFB9	rs60636768	Brain_Amygdala_NDUFB9_rs60636768	T	C	0.224806	0.245465	0.0592884	7.07123e-05	-0.00552339	0.0116444	0.635259	False
Pituitary	NDUFS3	rs606680	Pituitary_NDUFS3_rs606680	A	C	0.21519	-0.136298	0.0405622	0.000935158	-6.5133e-05	0.0223532	0.997675	False
Stomach	NDUFA13	rs60800487	Stomach_NDUFA13_rs60800487	T	C	0.0308642	-0.214687	0.0655188	0.00118814	-0.0184338	0.0338237	0.585755	False
Adipose_Subcutaneous	NDUFV2	rs60946581	Adipose_Subcutaneous_NDUFV2_rs60946581	T	C	0.095525	0.129105	0.030729	3.1306e-05	-0.0248015	0.0333937	0.457664	False
Brain_Substantia_nigra	NDUFA4	rs60988236	Brain_Substantia_nigra_NDUFA4_rs60988236	T	C	0.0307018	0.929224	0.199969	1.161e-05	0.00108187	0.00696689	0.876595	False
Brain_Hypothalamus	NDUFS7	rs60998730	Brain_Hypothalamus_NDUFS7_rs60998730	C	CGGTG	0.382353	-0.169789	0.0378413	1.57342e-05	#N/A	#N/A	#N/A	#N/A
Uterus	NDUFS6	rs61113680	Uterus_NDUFS6_rs61113680	T	C	0.0271318	-0.520615	0.1438	0.000456326	-0.0164189	0.0224196	0.46396	False
Muscle_Skeletal	NDUFB4	rs61140037	Muscle_Skeletal_NDUFB4_rs61140037	T	C	0.0375354	-0.136879	0.0425609	0.00136544	-0.0146158	0.0449112	0.744849	False
Skin_Sun_Exposed_Lower_leg	NDUFB6	rs611653	Skin_Sun_Exposed_Lower_leg_NDUFB6_rs611653	T	A	0.594215	0.11105	0.0220209	6.28794e-07	-0.030009	0.0213237	0.159337	False
Esophagus_Mucosa	NDUFB8	rs612472	Esophagus_Mucosa_NDUFB8_rs612472	T	C	0.0160966	0.408092	0.105242	0.000122082	-0.0209862	0.0503661	0.676917	False
Heart_Atrial_Appendage	NDUFB1	rs61354681	Heart_Atrial_Appendage_NDUFB1_rs61354681	T	C	0.116935	0.10093	0.0290121	0.000577589	0.0257793	0.0318488	0.41827	False
Stomach	NDUFB1	rs61357762	Stomach_NDUFB1_rs61357762	A	G	0.128981	-0.167793	0.0448647	0.000224903	-0.000150412	0.0194543	0.993831	False
Vagina	NDUFA4	rs61383973	Vagina_NDUFA4_rs61383973	C	T	0.0070922	1.18893	0.300744	0.000132965	#N/A	#N/A	#N/A	#N/A
Brain_Substantia_nigra	NDUFAF3	rs61731329	Brain_Substantia_nigra_NDUFAF3_rs61731329	T	C	0.0131579	-1.27831	0.317762	0.000120367	-0.0106398	0.00764924	0.164236	False
Minor_Salivary_Gland	NDUFB4	rs61796940	Minor_Salivary_Gland_NDUFB4_rs61796940	A	G	0.0277778	0.527181	0.17144	0.00261131	0.00888461	0.012167	0.465254	False
Adipose_Visceral_Omentum	NDUFB8	rs61871511	Adipose_Visceral_Omentum_NDUFB8_rs61871511	T	C	0.0660981	-0.127988	0.0362412	0.000461365	-0.0010583	0.0336883	0.974939	False
Brain_Nucleus_accumbens_basal_ganglia	NDUFB8	rs61871530	Brain_Nucleus_accumbens_basal_ganglia_NDUFB8_rs61871530	G	C	0.0321782	-0.342402	0.0937951	0.000352719	0.0169587	0.013544	0.210527	False
Brain_Substantia_nigra	NDUFS8	rs61887513	Brain_Substantia_nigra_NDUFS8_rs61887513	T	G	0.0570175	-0.275861	0.080169	0.000884619	-0.00176506	0.0155415	0.909578	False
Adrenal_Gland	NDUFV1	rs61895273	Adrenal_Gland_NDUFV1_rs61895273	T	C	0.169528	-0.167763	0.0554622	0.00282648	0.0189124	0.019611	0.334857	False
Small_Intestine_Terminal_Ileum	NDUFS3	rs61930970	Small_Intestine_Terminal_Ileum_NDUFS3_rs61930970	G	C	0.0316092	-0.214809	0.0674487	0.00180198	-0.0261539	0.0282251	0.354124	False
Cells_Cultured_fibroblasts	NDUFA12	rs61935749	Cells_Cultured_fibroblasts_NDUFA12_rs61935749	A	G	0.355072	0.141568	0.019684	3.02037e-12	-0.0454008	0.017078	0.00785043	True	rs61937919_C_T	0.0381351	Fail
Whole_blood	NDUFB1	rs61976560	Whole_blood_NDUFB1_rs61976560	T	G	0.345964	-0.185559	0.00885662	1.8143e-97	0.0244047	0.0132486	0.0654676	False
Testis	NDUFC2	rs619847	Testis_NDUFC2_rs619847	C	T	0.708075	0.28081	0.0419209	1.24103e-10	-0.00869592	0.00885225	0.325933	False
Heart_Atrial_Appendage	NDUFB10	rs62038782	Heart_Atrial_Appendage_NDUFB10_rs62038782	G	A	0.0604839	-0.156899	0.035672	1.51353e-05	-0.05527	0.037201	0.137355	False
Skin_Sun_Exposed_Lower_leg	NDUFAB1	rs62048140	Skin_Sun_Exposed_Lower_leg_NDUFAB1_rs62048140	G	A	0.0247934	0.244529	0.0599034	5.14579e-05	-0.0205963	0.0246441	0.403295	False
Esophagus_Muscularis	NDUFV2	rs62078847	Esophagus_Muscularis_NDUFV2_rs62078847	A	G	0.0139785	0.416205	0.0849257	1.39562e-06	0.0128578	0.0201033	0.52244	False
Spleen	NDUFV2	rs62085060	Spleen_NDUFV2_rs62085060	T	C	0.0594714	0.246918	0.0539389	8.55435e-06	0.0149454	0.0181186	0.409446	False
Liver	NDUFA13	rs62106902	Liver_NDUFA13_rs62106902	A	G	0.03125	-0.4064	0.118777	0.000781945	0.0138123	0.0151548	0.362078	False
Esophagus_Gastroesophageal_Junction	NDUFB7	rs62113319	Esophagus_Gastroesophageal_Junction_NDUFB7_rs62113319	T	C	0.0439394	-0.217954	0.0571626	0.000169595	-0.0278215	0.0243707	0.253623	False
Brain_Nucleus_accumbens_basal_ganglia	NDUFA7	rs62121176	Brain_Nucleus_accumbens_basal_ganglia_NDUFA7_rs62121176	C	T	0.029703	-0.348996	0.0997104	0.000600834	0.0166884	0.0204939	0.415467	False
Colon_Transverse	NDUFB7	rs62122600	Colon_Transverse_NDUFB7_rs62122600	A	G	0.0407609	0.159441	0.0463207	0.000659787	-0.00730678	0.0307336	0.812079	False
Small_Intestine_Terminal_Ileum	NDUFA3	rs62144171	Small_Intestine_Terminal_Ileum_NDUFA3_rs62144171	G	A	0.149425	0.426265	0.0574373	1.20001e-11	0.000187637	0.00810083	0.981521	False
Prostate	NDUFB3	rs62180557	Prostate_NDUFB3_rs62180557	C	T	0.020362	-0.416014	0.111379	0.000251261	0.0392679	0.0181898	0.0308664	True	NA	NA	Fail
Artery_Tibial	NDUFB3	rs62195468	Artery_Tibial_NDUFB3_rs62195468	T	C	0.0239726	0.168053	0.0531086	0.00164643	0.0682463	0.0391418	0.0812349	False
Brain_Hypothalamus	NDUFAF3	rs62262104	Brain_Hypothalamus_NDUFAF3_rs62262104	T	C	0.0882353	0.30926	0.088604	0.000659256	0.0275047	0.0132979	0.0386069	True	rs2624847_G_T	0.23671	Fail
Brain_Amygdala	NDUFAF3	rs62262671	Brain_Amygdala_NDUFAF3_rs62262671	G	A	0.112403	-0.322676	0.0798769	0.000102686	0.0713316	0.0103203	4.78527e-12	True	rs55754265_T_C	0.991584	Pass
Esophagus_Gastroesophageal_Junction	NDUFC2	rs622757	Esophagus_Gastroesophageal_Junction_NDUFC2_rs622757	T	G	0.712121	0.212919	0.0328886	4.37133e-10	-0.0102339	0.0116843	0.381098	False
Thyroid	NDUFB5	rs62290459	Thyroid_NDUFB5_rs62290459	A	G	0.0496516	-0.189856	0.0429366	1.19984e-05	-0.011543	0.0279849	0.679994	False
Brain_Cerebellar_Hemisphere	NDUFC1	rs62324082	Brain_Cerebellar_Hemisphere_NDUFC1_rs62324082	A	G	0.0771429	-0.277725	0.0633791	2.34357e-05	-0.00854874	0.0167007	0.608735	False
Brain_Putamen_basal_ganglia	NDUFS6	rs62327944	Brain_Putamen_basal_ganglia_NDUFS6_rs62327944	A	T	0.0647059	0.346641	0.0787012	2.19374e-05	-0.00804031	0.0148243	0.587561	False
Artery_Coronary	NDUFS6	rs62335964	Artery_Coronary_NDUFS6_rs62335964	T	C	0.356808	0.117981	0.0318925	0.000290141	0.0468431	0.0202295	0.0205811	True	NA	NA	Fail
Whole_Blood	NDUFS4	rs62372178	Whole_Blood_NDUFS4_rs62372178	C	T	0.415672	-0.105021	0.0228422	5.21235e-06	0.0996086	0.0221765	7.0681e-06	True	rs27375_G_A	0.787775	Pass
Whole_blood	NDUFS4	rs62372391	Whole_blood_NDUFS4_rs62372391	C	T	0.12219	-0.106628	0.0180621	3.5609e-09	-0.0661975	0.0309628	0.0325194	True	rs183910448_A_G	0.1276	Fail
Artery_Aorta	NDUFA2	rs62378371	Artery_Aorta_NDUFA2_rs62378371	A	G	0.166667	-0.15208	0.0376048	6.59955e-05	-0.0216222	0.0186691	0.246791	False
Skin_Sun_Exposed_Lower_leg	NDUFA2	rs62378923	Skin_Sun_Exposed_Lower_leg_NDUFA2_rs62378923	T	C	0.193388	0.0839768	0.0275474	0.00241402	0.0511236	0.0334438	0.126352	False
Breast_Mammary_Tissue	NDUFA2	rs62383878	Breast_Mammary_Tissue_NDUFA2_rs62383878	C	A	0.253788	0.07515	0.0200193	0.000206117	-0.116313	0.0363207	0.00136296	True	rs6892450_C_T	0.906207	Pass
Adipose_Subcutaneous	NDUFC2	rs624350	Adipose_Subcutaneous_NDUFC2_rs624350	A	G	0.679002	0.150543	0.0156721	3.39708e-20	-0.0152847	0.0163787	0.350715	False
Heart_Left_Ventricle	NDUFA4	rs62438413	Heart_Left_Ventricle_NDUFA4_rs62438413	A	T	0.262953	0.129175	0.0202874	6.77473e-10	0.0147219	0.0205195	0.47309	False
Brain_Spinal_cord_cervical_c-1	NDUFS8	rs624947	Brain_Spinal_cord_cervical_c-1_NDUFS8_rs624947	A	G	0.686508	0.158449	0.0473513	0.00115124	-0.0111727	0.0160001	0.484997	False
Breast_Mammary_Tissue	NDUFB9	rs62530673	Breast_Mammary_Tissue_NDUFB9_rs62530673	A	G	0.0492424	-0.164297	0.0393587	3.83858e-05	#N/A	#N/A	#N/A	#N/A
Brain_Hippocampus	NDUFA8	rs62574326	Brain_Hippocampus_NDUFA8_rs62574326	A	G	0.0727273	-0.142264	0.0455589	0.00222742	-0.0141188	0.0340206	0.678136	False
Uterus	NDUFA2	rs628871	Uterus_NDUFA2_rs628871	C	T	0.234375	0.183238	0.0539047	0.000959019	-0.0127119	0.0145363	0.38185	False
Artery_Coronary	NDUFB4	rs630138	Artery_Coronary_NDUFB4_rs630138	A	G	0.0868545	0.251668	0.0766656	0.0012441	0.0210587	0.016643	0.205756	False
Nerve_Tibial	NDUFB6	rs631678	Nerve_Tibial_NDUFB6_rs631678	G	C	0.0140977	0.868077	0.0877308	4.58442e-21	#N/A	#N/A	#N/A	#N/A
Heart_Left_Ventricle	NDUFC2	rs633966	Heart_Left_Ventricle_NDUFC2_rs633966	G	C	0.708549	0.147566	0.0221675	1.2376e-10	-0.0164035	0.0168243	0.329567	False
Spleen	NDUFC2	rs636445	Spleen_NDUFC2_rs636445	C	A	0.169604	-0.258385	0.0335317	7.41222e-13	-0.00948546	0.0121509	0.435014	False
Brain_Cerebellum	NDUFS1	rs6435325	Brain_Cerebellum_NDUFS1_rs6435325	T	C	0.5	-0.272372	0.035886	2.05817e-12	0.0188353	0.00857247	0.0280075	True	rs72941240_A_T	0.0014641	Fail
Thyroid	NDUFS1	rs6435330	Thyroid_NDUFS1_rs6435330	T	G	0.49216	-0.187512	0.0172184	6.0166e-25	0.0240577	0.0123971	0.0523078	False
Uterus	NDUFAF2	rs6449560	Uterus_NDUFAF2_rs6449560	A	G	0.968992	-0.556907	0.173298	0.00174596	-0.00347096	0.0152429	0.819872	False
Cells_Cultured_fibroblasts	NDUFB6	rs6476362	Cells_Cultured_fibroblasts_NDUFB6_rs6476362	C	T	0.189441	0.0858944	0.0165219	3.16142e-07	-0.111369	0.032909	0.000713969	True	rs34793998_A_G	0.976982	Pass
Colon_Transverse	NDUFA11	rs6510861	Colon_Transverse_NDUFA11_rs6510861	T	C	0.682065	0.305092	0.0262841	5.97128e-26	-0.00816377	0.00822309	0.320815	False
Thyroid	NDUFA13	rs6511065	Thyroid_NDUFA13_rs6511065	C	T	0.824913	-0.0662564	0.0190853	0.000561832	0.0525549	0.0504102	0.297159	False
Minor_Salivary_Gland	NDUFB7	rs6511996	Minor_Salivary_Gland_NDUFB7_rs6511996	A	G	0.833333	-0.248605	0.0630146	0.000135269	0.0167072	0.0130838	0.201624	False
Pancreas	NDUFB7	rs6512039	Pancreas_NDUFB7_rs6512039	G	T	0.8	-0.138142	0.0409313	0.00085565	-0.0101649	0.0204181	0.618599	False
Whole_Blood	NDUFB6	rs653790	Whole_Blood_NDUFB6_rs653790	T	C	0.238806	0.0696987	0.0165675	2.98404e-05	-0.170233	0.0402733	2.36899e-05	True	rs7874777_G_C	0.947782	Pass
Breast_Mammary_Tissue	NDUFAF4	rs6568611	Breast_Mammary_Tissue_NDUFAF4_rs6568611	T	A	0.885101	-0.276726	0.0337175	5.32139e-15	0.0133981	0.0124025	0.280021	False
Skin_Not_Sun_Exposed_Suprapubic	NDUFAF4	rs6568631	Skin_Not_Sun_Exposed_Suprapubic_NDUFAF4_rs6568631	G	A	0.875242	-0.250834	0.038576	2.11908e-10	0.013381	0.0136724	0.327736	False
Lung	NDUFB1	rs6575230	Lung_NDUFB1_rs6575230	G	A	0.360194	-0.13091	0.0236109	5.06325e-08	0.0300642	0.0183103	0.100605	False
Minor_Salivary_Gland	NDUFB1	rs6575278	Minor_Salivary_Gland_NDUFB1_rs6575278	G	T	0.680556	0.267096	0.0731825	0.00039118	0.0107164	0.00970812	0.269655	False
Brain_Caudate_basal_ganglia	NDUFV3	rs6586258	Brain_Caudate_basal_ganglia_NDUFV3_rs6586258	G	A	0.521212	0.479131	0.0576895	4.77585e-14	-0.00685741	0.0048613	0.158359	False
Minor_Salivary_Gland	NDUFV3	rs6586349	Minor_Salivary_Gland_NDUFV3_rs6586349	T	C	0.21875	0.577572	0.078697	2.88745e-11	0.00128981	0.00470885	0.784152	False
Adipose_Subcutaneous	NDUFV1	rs6591259	Adipose_Subcutaneous_NDUFV1_rs6591259	G	A	0.422547	0.223665	0.0214204	2.89424e-23	0.0108743	0.0105412	0.30226	False
Cells_Cultured_fibroblasts	NDUFC2	rs6592763	Cells_Cultured_fibroblasts_NDUFC2_rs6592763	G	A	0.849896	0.225983	0.0240204	3.56185e-19	-0.0145728	0.0139086	0.294751	False
Skin_Not_Sun_Exposed_Suprapubic	NDUFB11	rs6611333	Skin_Not_Sun_Exposed_Suprapubic_NDUFB11_rs6611333	T	C	0.59381	0.116031	0.0164806	7.26177e-12	-0.0477097	0.0176255	0.00679228	True	NA	NA	Fail
Liver	NDUFB11	rs6611339	Liver_NDUFB11_rs6611339	C	T	0.649038	0.212761	0.0334257	1.78937e-09	-0.0283544	0.00955015	0.00298776	True	NA	NA	Fail
Heart_Atrial_Appendage	NDUFA3	rs661676	Heart_Atrial_Appendage_NDUFA3_rs661676	G	A	0.112903	0.385158	0.0313957	2.40091e-28	0.00746057	0.0095675	0.435519	False
Brain_Hippocampus	NDUFA1	rs6646411	Brain_Hippocampus_NDUFA1_rs6646411	C	G	0.718182	-0.109879	0.031847	0.000764401	-0.0397947	0.018757	0.0338721	True	NA	NA	Fail
Artery_Tibial	NDUFA7	rs66613574	Artery_Tibial_NDUFA7_rs66613574	G	A	0.333904	0.0971432	0.0194094	7.68757e-07	-0.0440823	0.0250105	0.0779758	False
Liver	NDUFS2	rs6662608	Liver_NDUFS2_rs6662608	T	C	0.843407	0.225575	0.05785	0.000139234	0.00641693	0.0204562	0.753755	False
Cells_EBV-transformed_lymphocytes	NDUFS5	rs6682588	Cells_EBV-transformed_lymphocytes_NDUFS5_rs6682588	G	C	0.261905	-0.869717	0.0536112	3.0324e-32	0.0012112	0.00287599	0.673652	False
Brain_Amygdala	NDUFS4	rs67017972	Brain_Amygdala_NDUFS4_rs67017972	A	G	0.313953	-0.212998	0.058524	0.000427345	-0.00475075	0.0117546	0.686094	False
Whole_Blood	NDUFS6	rs67108856	Whole_Blood_NDUFS6_rs67108856	T	G	0.310448	-0.0619316	0.0155007	7.261e-05	0.0204177	0.0402589	0.612043	False
Lung	NDUFS1	rs6718656	Lung_NDUFS1_rs6718656	G	T	0.516505	-0.112731	0.0170439	1.07418e-10	0.0454108	0.0204904	0.0266778	True	rs72941240_A_T	0.00140017	Fail
Skin_Sun_Exposed_Lower_leg	NDUFB3	rs6719430	Skin_Sun_Exposed_Lower_leg_NDUFB3_rs6719430	A	G	0.0132231	-0.377638	0.098746	0.000146573	#N/A	#N/A	#N/A	#N/A
Brain_Anterior_cingulate_cortex_BA24	NDUFB3	rs6725214	Brain_Anterior_cingulate_cortex_BA24_NDUFB3_rs6725214	T	G	0.037415	-0.489681	0.134353	0.000394449	0.0270033	0.0126797	0.0332005	True	rs77120971_G_T	0.0948449	Fail
Muscle_Skeletal	NDUFA10	rs6732752	Muscle_Skeletal_NDUFA10_rs6732752	A	G	0.135977	-0.338066	0.0218765	5.64349e-46	-0.000531819	0.00925322	0.954168	False
Spleen	NDUFB1	rs67371039	Spleen_NDUFB1_rs67371039	C	CAT	0.156388	-0.320296	0.0516258	3.4534e-09	#N/A	#N/A	#N/A	#N/A
Artery_Tibial	NDUFA5	rs67432719	Artery_Tibial_NDUFA5_rs67432719	A	G	0.440068	-0.0659824	0.0157134	3.1584e-05	-0.0364794	0.0351321	0.299107	False
Esophagus_Mucosa	NDUFS1	rs6744180	Esophagus_Mucosa_NDUFS1_rs6744180	G	A	0.512072	-0.0933777	0.0170929	7.96888e-08	0.0415527	0.0247372	0.0930021	False
Brain_Cortex	NDUFA10	rs6748327	Brain_Cortex_NDUFA10_rs6748327	A	G	0.3	0.365236	0.0426906	7.7364e-15	7.96033e-05	0.00661791	0.990403	False
Colon_Transverse	NDUFB3	rs6759004	Colon_Transverse_NDUFB3_rs6759004	T	C	0.154891	-0.12021	0.0242899	1.25009e-06	-0.0217403	0.0272016	0.424157	False
Brain_Substantia_nigra	NDUFB3	rs6759216	Brain_Substantia_nigra_NDUFB3_rs6759216	A	G	0.20614	-0.331277	0.0734812	1.9831e-05	-0.00318434	0.00949477	0.737339	False
Heart_Left_Ventricle	NDUFAF3	rs67651198	Heart_Left_Ventricle_NDUFAF3_rs67651198	C	CTGTGGCTGGA	0.75	0.125352	0.0232617	1.38944e-07	#N/A	#N/A	#N/A	#N/A
Whole_blood	NDUFB5	rs6778219	Whole_blood_NDUFB5_rs6778219	G	A	0.463922	0.160278	0.0079778	8.9538e-90	0.0195866	0.0147912	0.185434	False
Cells_Cultured_fibroblasts	NDUFB11	rs67792743	Cells_Cultured_fibroblasts_NDUFB11_rs67792743	A	G	0.656315	0.148085	0.0193871	1.54714e-13	-0.0350407	0.0138056	0.0111439	True	NA	NA	Fail
Artery_Tibial	NDUFAF3	rs67806867	Artery_Tibial_NDUFAF3_rs67806867	A	ATGTG	0.644954	0.100447	0.0208284	1.86956e-06	#N/A	#N/A	#N/A	#N/A
Brain_Amygdala	NDUFB5	rs6786279	Brain_Amygdala_NDUFB5_rs6786279	T	C	0.325581	-0.171672	0.0441403	0.000177508	0.0282015	0.0145889	0.0532263	False
Pancreas	NDUFAF3	rs6787808	Pancreas_NDUFAF3_rs6787808	C	T	0.77377	0.187165	0.0531631	0.00051157	0.137312	0.0145022	2.84241e-21	True	rs57630346_T_C	1	Pass
Esophagus_Mucosa	NDUFB4	rs6796980	Esophagus_Mucosa_NDUFB4_rs6796980	T	C	0.197183	0.18124	0.0284927	5.1679e-10	0.0142137	0.0163606	0.384969	False
Lung	NDUFC1	rs68058917	Lung_NDUFC1_rs68058917	T	C	0.194175	0.237814	0.0322242	7.83451e-13	0.0182117	0.0120712	0.131378	False
Vagina	NDUFC1	rs6820313	Vagina_NDUFC1_rs6820313	T	G	0.485816	-0.248007	0.0517664	4.95599e-06	0.0206684	0.00932635	0.0266829	True	rs377087209_T_G	0.000720826	Fail
Brain_Substantia_nigra	NDUFC2	rs683495	Brain_Substantia_nigra_NDUFC2_rs683495	T	C	0.0131579	0.860642	0.239388	0.000531457	0.00711085	0.00899712	0.429325	False
Brain_Putamen_basal_ganglia	NDUFV2	rs683520	Brain_Putamen_basal_ganglia_NDUFV2_rs683520	C	T	0.164706	-0.182689	0.0470669	0.000164311	0.00916092	0.0169381	0.588612	False
Brain_Cerebellum	NDUFC1	rs6851954	Brain_Cerebellum_NDUFC1_rs6851954	C	T	0.870813	-0.406349	0.0754263	2.36843e-07	0.0102744	0.00845382	0.224229	False
Colon_Transverse	NDUFS6	rs6859186	Colon_Transverse_NDUFS6_rs6859186	A	G	0.536685	0.0685477	0.0197893	0.000610569	-0.031578	0.0343454	0.357874	False
Cells_Cultured_fibroblasts	NDUFS4	rs6864497	Cells_Cultured_fibroblasts_NDUFS4_rs6864497	C	T	0.257764	-0.161152	0.0260187	1.42125e-09	0.00158459	0.0159185	0.920706	False
Cells_Cultured_fibroblasts	NDUFS6	rs6868515	Cells_Cultured_fibroblasts_NDUFS6_rs6868515	C	G	0.231884	-0.0747636	0.0150308	9.63779e-07	-0.0490479	0.0352672	0.1643	False
Esophagus_Muscularis	NDUFA2	rs6875791	Esophagus_Muscularis_NDUFA2_rs6875791	A	G	0.016129	-0.385138	0.110535	0.000548661	#N/A	#N/A	#N/A	#N/A
Brain_Hypothalamus	NDUFS4	rs6881758	Brain_Hypothalamus_NDUFS4_rs6881758	C	A	0.294118	-0.177487	0.0482053	0.00033819	-0.0385059	0.0138675	0.00549133	True	rs55734349_A_T	0.00505063	Fail
Ovary	NDUFA2	rs6884333	Ovary_NDUFA2_rs6884333	C	T	0.0359281	-0.459467	0.129385	0.000538816	0.0375979	0.0535686	0.482763	False
Brain_Nucleus_accumbens_basal_ganglia	NDUFAF2	rs6885989	Brain_Nucleus_accumbens_basal_ganglia_NDUFAF2_rs6885989	G	T	0.368812	0.125908	0.0373254	0.000929361	0.00946723	0.0191275	0.620632	False
Minor_Salivary_Gland	NDUFA2	rs6897346	Minor_Salivary_Gland_NDUFA2_rs6897346	T	C	0.208333	0.200269	0.0568042	0.000600814	-0.0459132	0.0144546	0.00149123	True	rs72798854_A_G	0.975127	Pass
Vagina	NDUFB2	rs6947491	Vagina_NDUFB2_rs6947491	C	T	0.216312	-0.353263	0.0579732	1.48058e-08	-0.016952	0.00969023	0.0802242	False
Adrenal_Gland	NDUFB2	rs6950946	Adrenal_Gland_NDUFB2_rs6950946	C	T	0.203863	-0.24481	0.0580052	3.74963e-05	-0.0267865	0.013778	0.051878	False
Colon_Transverse	NDUFA4	rs6952543	Colon_Transverse_NDUFA4_rs6952543	C	T	0.561141	-0.125182	0.0322337	0.000126833	0.0195803	0.0185514	0.291214	False
Heart_Atrial_Appendage	NDUFA4	rs6961017	Heart_Atrial_Appendage_NDUFA4_rs6961017	A	G	0.592742	0.0998311	0.0176287	3.46397e-08	-0.00233835	0.0232693	0.919955	False
Whole_blood	NDUFA4	rs6961269	Whole_blood_NDUFA4_rs6961269	A	C	0.411398	0.0554705	0.00808349	6.7808e-12	0.0315735	0.0423378	0.455817	False
Ovary	NDUFA5	rs6963354	Ovary_NDUFA5_rs6963354	T	G	0.571856	-0.208916	0.0631987	0.00123185	0.03774	0.0111107	0.000681951	True	rs7812023_C_T	0.222436	Fail
Testis	NDUFA4	rs6965606	Testis_NDUFA4_rs6965606	T	C	0.782609	0.0886922	0.0248484	0.000424228	-0.000986885	0.0311741	0.974745	False
Whole_blood	NDUFB2	rs6969644	Whole_blood_NDUFB2_rs6969644	G	A	0.0751501	-0.474161	0.0149103	1e-200	-0.018955	0.00933396	0.0422802	True	rs62484299_A_G	0.175158	Fail
Brain_Hippocampus	NDUFA11	rs697029	Brain_Hippocampus_NDUFA11_rs697029	G	C	0.875758	0.193476	0.0492996	0.00014265	0.00248413	0.0175319	0.887323	False
Esophagus_Gastroesophageal_Junction	NDUFA4	rs6979908	Esophagus_Gastroesophageal_Junction_NDUFA4_rs6979908	A	G	0.172727	-0.142431	0.033526	2.95033e-05	-0.00793086	0.0230469	0.730758	False
Whole_Blood	NDUFB9	rs6982197	Whole_Blood_NDUFB9_rs6982197	A	T	0.447015	0.0935541	0.0137522	2.48711e-11	#N/A	#N/A	#N/A	#N/A
Skin_Not_Sun_Exposed_Suprapubic	NDUFB9	rs7010411	Skin_Not_Sun_Exposed_Suprapubic_NDUFB9_rs7010411	T	C	0.268859	0.145653	0.0218084	7.17469e-11	-0.00622637	0.0180113	0.729574	False
Heart_Atrial_Appendage	NDUFB9	rs7010902	Heart_Atrial_Appendage_NDUFB9_rs7010902	A	G	0.126344	0.0963032	0.0226526	2.83619e-05	0.00586813	0.0346261	0.865426	False
Stomach	NDUFAF2	rs701472	Stomach_NDUFAF2_rs701472	C	T	0.96142	-0.233837	0.0778216	0.00290837	-0.00593918	0.0344094	0.862963	False
Nerve_Tibial	NDUFB9	rs7017148	Nerve_Tibial_NDUFB9_rs7017148	G	A	0.218985	0.083684	0.0189879	1.30315e-05	-0.0156123	0.0332549	0.638731	False
Brain_Spinal_cord_cervical_c-1	NDUFB6	rs7021996	Brain_Spinal_cord_cervical_c-1_NDUFB6_rs7021996	T	C	0.162698	0.250958	0.0754782	0.00123352	0.00353246	0.0118665	0.765945	False
Lung	NDUFA2	rs702399	Lung_NDUFA2_rs702399	T	C	0.433981	-0.0874026	0.0215558	5.92581e-05	0.0698778	0.0266926	0.00884795	True	rs72798854_A_G	0.060051	Fail
Brain_Cerebellum	NDUFA8	rs7030139	Brain_Cerebellum_NDUFA8_rs7030139	C	T	0.0167464	0.581062	0.153714	0.000217071	0.00172942	0.0165339	0.916694	False
Prostate	NDUFB8	rs7069159	Prostate_NDUFB8_rs7069159	G	C	0.159524	-0.185497	0.0488178	0.000197654	0.00174531	0.0183394	0.924182	False
Artery_Aorta	NDUFB8	rs7080356	Artery_Aorta_NDUFB8_rs7080356	C	A	0.237726	-0.148569	0.02811	2.34063e-07	0.0762474	0.018619	4.21898e-05	True	rs603424_A_G	0.00207386	Fail
Heart_Left_Ventricle	NDUFB8	rs7090137	Heart_Left_Ventricle_NDUFB8_rs7090137	A	G	0.454663	0.0677489	0.0213196	0.00163081	0.0016939	0.0342736	0.960582	False
Vagina	NDUFB8	rs7099144	Vagina_NDUFB8_rs7099144	C	A	0.41844	-0.207441	0.0517953	0.000109818	0.00982737	0.011396	0.388494	False
Nerve_Tibial	NDUFC2	rs7105633	Nerve_Tibial_NDUFC2_rs7105633	G	T	0.193609	-0.266123	0.0226265	4.06091e-28	-0.0101712	0.0118152	0.389316	False
Brain_Hippocampus	NDUFAF3	rs71074253	Brain_Hippocampus_NDUFAF3_rs71074253	G	GAGT	0.0484848	0.40408	0.118136	0.000845031	#N/A	#N/A	#N/A	#N/A
Adrenal_Gland	NDUFC2	rs7107465	Adrenal_Gland_NDUFC2_rs7107465	C	G	0.815451	0.262437	0.0491122	2.5527e-07	-0.0168223	0.0114275	0.140996	False
Colon_Sigmoid	NDUFC2	rs7111745	Colon_Sigmoid_NDUFC2_rs7111745	A	T	0.157233	-0.305798	0.0437319	2.22565e-11	-0.00871654	0.0103058	0.397671	False
Brain_Cerebellar_Hemisphere	NDUFC2	rs7115572	Brain_Cerebellar_Hemisphere_NDUFC2_rs7115572	A	T	0.494286	0.498689	0.0474531	3.03158e-19	#N/A	#N/A	#N/A	#N/A
Brain_Hippocampus	NDUFC2	rs7124562	Brain_Hippocampus_NDUFC2_rs7124562	G	C	0.772727	0.171496	0.0291981	3.61467e-08	-0.030038	0.0171275	0.0794669	False
Heart_Atrial_Appendage	NDUFS7	rs713042	Heart_Atrial_Appendage_NDUFS7_rs713042	C	T	0.798387	0.110182	0.0241748	7.51864e-06	-0.046946	0.0262765	0.0740002	False
Pancreas	NDUFV3	rs71320568	Pancreas_NDUFV3_rs71320568	G	A	0.188525	0.822693	0.0519171	1.26579e-39	0.00133975	0.0033112	0.685764	False
Brain_Cerebellum	NDUFV3	rs71320572	Brain_Cerebellum_NDUFV3_rs71320572	A	G	0.227273	0.676661	0.0649682	6.18135e-20	0.000731711	0.00368486	0.842597	False
Uterus	NDUFA12	rs7134959	Uterus_NDUFA12_rs7134959	A	G	0.0271318	-0.443575	0.136355	0.00153999	-0.0272085	0.0184257	0.139768	False
Artery_Tibial	NDUFV2	rs71356247	Artery_Tibial_NDUFV2_rs71356247	GGTGTCTT	G	0.375856	-0.0630413	0.0168162	0.000197815	-0.00410715	0.0396788	0.917558	False
Whole_blood	NDUFA12	rs7136350	Whole_blood_NDUFA12_rs7136350	G	A	0.177783	-0.312369	0.0102948	1e-200	-0.0187215	0.0097465	0.0547518	False
Brain_Cerebellum	NDUFAB1	rs71391557	Brain_Cerebellum_NDUFAB1_rs71391557	A	G	0.0430622	-0.380418	0.0952207	9.6351e-05	-0.0275434	0.0175157	0.115836	False
Colon_Sigmoid	NDUFB1	rs71415444	Colon_Sigmoid_NDUFB1_rs71415444	C	T	0.0157233	0.488602	0.121467	7.53091e-05	-0.0124318	0.0192991	0.51947	False
Vagina	NDUFB1	rs7141569	Vagina_NDUFB1_rs7141569	A	G	0.0283688	-0.689211	0.184665	0.000295522	#N/A	#N/A	#N/A	#N/A
Esophagus_Mucosa	NDUFB1	rs7142850	Esophagus_Mucosa_NDUFB1_rs7142850	A	G	0.32495	0.0946537	0.0239054	8.79719e-05	0.0330447	0.0265874	0.213917	False
Adipose_Subcutaneous	NDUFB1	rs7143338	Adipose_Subcutaneous_NDUFB1_rs7143338	C	A	0.342513	-0.187777	0.0199327	1.54285e-19	0.0253354	0.0130889	0.0529126	False
Artery_Aorta	NDUFB1	rs7149665	Artery_Aorta_NDUFB1_rs7149665	T	C	0.160207	-0.138279	0.0334444	4.55741e-05	0.00968549	0.0231084	0.675118	False
Esophagus_Gastroesophageal_Junction	NDUFA8	rs71508151	Esophagus_Gastroesophageal_Junction_NDUFA8_rs71508151	GT	G	0.0318182	-0.148416	0.0538247	0.0062165	#N/A	#N/A	#N/A	#N/A
Muscle_Skeletal	NDUFB1	rs7151027	Muscle_Skeletal_NDUFB1_rs7151027	A	T	0.334278	-0.0613462	0.013016	2.99877e-06	0.0739573	0.040084	0.065029	False
Brain_Frontal_Cortex_BA9	NDUFB9	rs71516751	Brain_Frontal_Cortex_BA9_NDUFB9_rs71516751	G	C	0.0371429	0.482633	0.111009	2.68852e-05	0.00485897	0.0106134	0.647087	False
Adrenal_Gland	NDUFB9	rs71516754	Adrenal_Gland_NDUFB9_rs71516754	T	C	0.0536481	-0.279985	0.0760458	0.00030054	-0.0427523	0.0176895	0.015657	True	rs145422656_T_C	0.00108059	Fail
Brain_Frontal_Cortex_BA9	NDUFB6	rs71523480	Brain_Frontal_Cortex_BA9_NDUFB6_rs71523480	A	G	0.0571429	0.453234	0.126216	0.000460186	0.000807596	0.0101413	0.936528	False
Brain_Amygdala	NDUFAF1	rs7168002	Brain_Amygdala_NDUFAF1_rs7168002	C	T	0.245763	-0.44382	0.070804	8.42115e-09	-0.0222901	0.0059051	0.000160184	True	rs1757463_G_A	0.428284	Fail
Nerve_Tibial	NDUFAF1	rs7168431	Nerve_Tibial_NDUFAF1_rs7168431	G	A	0.222744	0.645156	0.0312215	1.15993e-67	0.0152679	0.00406243	0.000171053	True	rs1757463_G_A	0.430336	Fail
Brain_Putamen_basal_ganglia	NDUFAF1	rs7180418	Brain_Putamen_basal_ganglia_NDUFAF1_rs7180418	C	A	0.323529	-0.463285	0.0611761	5.9961e-12	-0.026433	0.00530947	6.40943e-07	True	rs1757463_G_A	0.666107	Fail
Brain_Caudate_basal_ganglia	NDUFS3	rs71870712	Brain_Caudate_basal_ganglia_NDUFS3_rs71870712	A	AACTTTCAGTAAGACCTGTGGTG	0.329897	0.129832	0.0325232	0.000101131	#N/A	#N/A	#N/A	#N/A
Brain_Hippocampus	NDUFB10	rs7192858	Brain_Hippocampus_NDUFB10_rs7192858	A	G	0.254545	0.12646	0.0342253	0.000327554	-0.0437522	0.0235339	0.0630114	False
Skin_Sun_Exposed_Lower_leg	NDUFS7	rs72159980	Skin_Sun_Exposed_Lower_leg_NDUFS7_rs72159980	C	CTTTAT	0.0636364	0.189968	0.0438934	1.79662e-05	#N/A	#N/A	#N/A	#N/A
Brain_Anterior_cingulate_cortex_BA24	NDUFV2	rs7240342	Brain_Anterior_cingulate_cortex_BA24_NDUFV2_rs7240342	G	A	0.428571	0.178595	0.0526149	0.000928489	0.00669728	0.0134158	0.617634	False
Colon_Sigmoid	NDUFB7	rs7247343	Colon_Sigmoid_NDUFB7_rs7247343	A	G	0.238994	-0.138725	0.0311664	1.26299e-05	0.0117398	0.0210943	0.577842	False
Muscle_Skeletal	NDUFB7	rs7250334	Muscle_Skeletal_NDUFB7_rs7250334	C	T	0.540368	-0.0698513	0.0100268	8.13532e-12	0.0101815	0.0333108	0.75987	False
Liver	NDUFB7	rs7252267	Liver_NDUFB7_rs7252267	C	T	0.550481	-0.135895	0.0355788	0.000187879	0.0119364	0.0172913	0.489997	False
Brain_Cerebellum	NDUFS7	rs7254913	Brain_Cerebellum_NDUFS7_rs7254913	A	G	0.655502	0.269321	0.044005	6.31644e-09	-0.0124146	0.0089863	0.167126	False
Brain_Caudate_basal_ganglia	NDUFA7	rs7255659	Brain_Caudate_basal_ganglia_NDUFA7_rs7255659	T	C	0.306701	0.169873	0.0412077	6.11068e-05	0.00617932	0.014396	0.66775	False
Breast_Mammary_Tissue	NDUFA7	rs7258217	Breast_Mammary_Tissue_NDUFA7_rs7258217	C	T	0.0164141	-0.383154	0.08671	1.35287e-05	-0.02879	0.0250549	0.250525	False
Brain_Putamen_basal_ganglia	NDUFS7	rs7259714	Brain_Putamen_basal_ganglia_NDUFS7_rs7259714	T	C	0.544118	-0.196477	0.0511676	0.000191413	0.0629336	0.012118	2.06472e-07	True	rs351988_A_G	0.476008	Fail
Artery_Coronary	NDUFA7	rs72620539	Artery_Coronary_NDUFA7_rs72620539	T	A	0.178404	-0.179147	0.0450148	0.000101357	-0.0225407	0.0208187	0.278934	False
Brain_Putamen_basal_ganglia	NDUFB4	rs72625413	Brain_Putamen_basal_ganglia_NDUFB4_rs72625413	A	G	0.202941	-0.195836	0.0478563	7.45435e-05	-0.00492969	0.0152551	0.746582	False
Heart_Left_Ventricle	NDUFB4	rs72625415	Heart_Left_Ventricle_NDUFB4_rs72625415	A	G	0.196891	-0.166991	0.0222901	6.86547e-13	-0.00904899	0.0177429	0.610046	False
Brain_Substantia_nigra	NDUFS2	rs72633699	Brain_Substantia_nigra_NDUFS2_rs72633699	T	C	0.192982	0.264789	0.0596768	2.60298e-05	0.031186	0.0124816	0.0124703	True	rs10918840_C_T	0.558879	Fail
Pancreas	NDUFAB1	rs72652290	Pancreas_NDUFAB1_rs72652290	A	G	0.0262295	-0.348986	0.100649	0.000618626	0.0234439	0.0272415	0.389461	False
Brain_Anterior_cingulate_cortex_BA24	NDUFAB1	rs72654313	Brain_Anterior_cingulate_cortex_BA24_NDUFAB1_rs72654313	C	T	0.0510204	-0.326451	0.0731159	1.80026e-05	-0.0106861	0.0155668	0.492417	False
Whole_blood	NDUFS5	rs72660024	Whole_blood_NDUFS5_rs72660024	G	C	0.212465	-0.488925	0.0095741	1e-200	0.00574157	0.00563419	0.308175	False
Brain_Amygdala	NDUFS2	rs72717028	Brain_Amygdala_NDUFS2_rs72717028	G	C	0.0155039	-1.04975	0.256915	8.653e-05	0.00669131	0.00979757	0.494635	False
Brain_Cerebellum	NDUFS6	rs72723039	Brain_Cerebellum_NDUFS6_rs72723039	G	A	0.0574163	0.352573	0.0809526	2.2979e-05	0.000505909	0.0133972	0.969877	False
Brain_Substantia_nigra	NDUFAF1	rs72737734	Brain_Substantia_nigra_NDUFAF1_rs72737734	C	T	0.394737	-0.363228	0.0840386	4.01485e-05	-0.0179163	0.00655208	0.0062486	True	rs28809504_C_T	0.781239	Pass
Brain_Hippocampus	NDUFAF1	rs72737786	Brain_Hippocampus_NDUFAF1_rs72737786	T	G	0.251515	-0.238699	0.0635103	0.000261173	-0.0441812	0.0109925	5.83941e-05	True	rs1757463_G_A	0.20936	Fail
Brain_Cerebellum	NDUFS4	rs72748127	Brain_Cerebellum_NDUFS4_rs72748127	G	C	0.117225	0.28789	0.0715775	8.68192e-05	-0.00507624	0.0118208	0.667609	False
Esophagus_Muscularis	NDUFS4	rs72751836	Esophagus_Muscularis_NDUFS4_rs72751836	T	A	0.48172	0.113524	0.0205277	5.825e-08	#N/A	#N/A	#N/A	#N/A
Artery_Tibial	NDUFA8	rs72753262	Artery_Tibial_NDUFA8_rs72753262	G	A	0.0136986	-0.283317	0.0848312	0.000899359	0.0799246	0.0395635	0.0433665	True	NA	NA	Fail
Esophagus_Mucosa	NDUFS4	rs72753647	Esophagus_Mucosa_NDUFS4_rs72753647	C	A	0.174044	0.14309	0.0237344	3.57683e-09	0.0210595	0.0212167	0.32091	False
Cells_EBV-transformed_lymphocytes	NDUFS4	rs72753680	Cells_EBV-transformed_lymphocytes_NDUFS4_rs72753680	A	G	0.20068	0.321691	0.0736684	2.66103e-05	0.00960207	0.00943576	0.308856	False
Brain_Substantia_nigra	NDUFAB1	rs72772429	Brain_Substantia_nigra_NDUFAB1_rs72772429	A	G	0.0394737	0.377683	0.101383	0.00034194	0.000486731	0.0107715	0.963958	False
Artery_Aorta	NDUFS3	rs72899720	Artery_Aorta_NDUFS3_rs72899720	G	A	0.0206718	0.280708	0.0969232	0.00403973	-0.0333774	0.1145	0.770664	False
Ovary	NDUFS3	rs72900884	Ovary_NDUFS3_rs72900884	G	C	0.0688623	-0.350556	0.080894	2.9555e-05	-0.0161098	0.0128878	0.211298	False
Small_Intestine_Terminal_Ileum	NDUFV2	rs72927496	Small_Intestine_Terminal_Ileum_NDUFV2_rs72927496	T	C	0.0114943	0.521628	0.13403	0.000156101	-0.0177675	0.0163235	0.276393	False
Heart_Atrial_Appendage	NDUFV2	rs72927534	Heart_Atrial_Appendage_NDUFV2_rs72927534	C	G	0.030914	-0.18096	0.0481518	0.000205473	0.0496624	0.0378586	0.189593	False
Colon_Transverse	NDUFV2	rs72955965	Colon_Transverse_NDUFV2_rs72955965	C	A	0.293478	-0.0863884	0.0212789	6.28181e-05	0.0226523	0.0293315	0.439944	False
Artery_Aorta	NDUFB4	rs72956850	Artery_Aorta_NDUFB4_rs72956850	A	G	0.0633075	-0.254769	0.0602982	3.12518e-05	0.0126248	0.0239676	0.598372	False
Brain_Cortex	NDUFB4	rs72956859	Brain_Cortex_NDUFB4_rs72956859	A	C	0.0268293	0.426139	0.134476	0.0018239	-0.0251514	0.0351974	0.474868	False
Uterus	NDUFB4	rs72963177	Uterus_NDUFB4_rs72963177	G	T	0.0193798	0.986583	0.289475	0.000931361	0.017513	0.0154391	0.256659	False
Spleen	NDUFS7	rs72986024	Spleen_NDUFS7_rs72986024	T	C	0.0220264	0.470005	0.118959	0.000110214	0.00329699	0.0150392	0.826474	False
Cells_Cultured_fibroblasts	NDUFA11	rs72987172	Cells_Cultured_fibroblasts_NDUFA11_rs72987172	T	C	0.0652174	0.144048	0.0369825	0.0001145	0.0243287	0.0337117	0.470498	False
Skin_Sun_Exposed_Lower_leg	NDUFA11	rs72989070	Skin_Sun_Exposed_Lower_leg_NDUFA11_rs72989070	T	C	0.157851	-0.353721	0.0272397	1.03853e-33	-0.0130829	0.00897741	0.14503	False
Vagina	NDUFB7	rs73001851	Vagina_NDUFB7_rs73001851	A	G	0.0602837	-0.384897	0.0986393	0.000160435	-0.0176658	0.0159908	0.269269	False
Adipose_Visceral_Omentum	NDUFB7	rs73004312	Adipose_Visceral_Omentum_NDUFB7_rs73004312	C	T	0.0309168	-0.153844	0.0448349	0.000663327	0.0335229	0.0419275	0.423975	False
Prostate	NDUFB5	rs73041670	Prostate_NDUFB5_rs73041670	A	C	0.10181	0.329519	0.0885371	0.000263874	0.0247855	0.0180278	0.169178	False
Pituitary	NDUFA12	rs7304912	Pituitary_NDUFA12_rs7304912	T	C	0.360759	0.208433	0.0421345	1.61265e-06	-0.0290165	0.0114253	0.0110953	True	rs61937919_C_T	0.0374949	Fail
Artery_Coronary	NDUFB5	rs73055498	Artery_Coronary_NDUFB5_rs73055498	G	C	0.0492958	0.57853	0.127959	1.13714e-05	#N/A	#N/A	#N/A	#N/A
Esophagus_Mucosa	NDUFB3	rs73057606	Esophagus_Mucosa_NDUFB3_rs73057606	A	G	0.0301811	0.251106	0.0593756	2.87235e-05	0.0328503	0.0989423	0.739878	False
Brain_Frontal_Cortex_BA9	NDUFB5	rs73064638	Brain_Frontal_Cortex_BA9_NDUFB5_rs73064638	G	A	0.0485714	0.292189	0.0853467	0.000818723	-0.00625109	0.0164065	0.703194	False
Artery_Tibial	NDUFA4L2	rs7307573	Artery_Tibial_NDUFA4L2_rs7307573	A	G	0.0385274	-0.229701	0.0592729	0.00012027	-0.00366037	0.0412641	0.929316	False
Heart_Left_Ventricle	NDUFA12	rs7308472	Heart_Left_Ventricle_NDUFA12_rs7308472	T	C	0.30829	-0.131611	0.0266563	1.28477e-06	-0.018234	0.0191276	0.340446	False
Esophagus_Gastroesophageal_Junction	NDUFA4L2	rs73099998	Esophagus_Gastroesophageal_Junction_NDUFA4L2_rs73099998	T	C	0.192424	0.149209	0.0410393	0.000330768	-0.0464496	0.0190974	0.0150053	True	rs73099991_G_T	0.214212	Fail
Small_Intestine_Terminal_Ileum	NDUFAF2	rs73107917	Small_Intestine_Terminal_Ileum_NDUFAF2_rs73107917	G	C	0.0287356	-0.485403	0.155321	0.00217914	#N/A	#N/A	#N/A	#N/A
Minor_Salivary_Gland	NDUFA4L2	rs73125460	Minor_Salivary_Gland_NDUFA4L2_rs73125460	T	C	0.107639	0.330204	0.0901223	0.000372167	-0.021381	0.010932	0.050487	False
Esophagus_Gastroesophageal_Junction	NDUFA9	rs7312558	Esophagus_Gastroesophageal_Junction_NDUFA9_rs7312558	G	C	0.34697	0.0963776	0.0231201	4.11068e-05	0.0159228	0.0256232	0.534322	False
Brain_Hippocampus	NDUFB4	rs73175826	Brain_Hippocampus_NDUFB4_rs73175826	C	T	0.0757576	0.256925	0.0696236	0.000333098	-0.0293654	0.017792	0.0988436	False
Heart_Left_Ventricle	NDUFB5	rs73183958	Heart_Left_Ventricle_NDUFB5_rs73183958	G	A	0.0738342	0.126884	0.030485	4.06916e-05	-0.00504248	0.0347759	0.884711	False
Esophagus_Gastroesophageal_Junction	NDUFB4	rs73187406	Esophagus_Gastroesophageal_Junction_NDUFB4_rs73187406	A	G	0.0439394	0.224833	0.0630956	0.000431476	-0.0271597	0.0211895	0.199929	False
Whole_blood	NDUFA12	rs73214247	Whole_blood_NDUFA12_rs73214247	T	G	0.15309	0.108314	0.0111326	2.2592e-22	-0.013675	0.0292777	0.640444	False
Minor_Salivary_Gland	NDUFA5	rs73216981	Minor_Salivary_Gland_NDUFA5_rs73216981	T	C	0.0173611	0.641081	0.192305	0.00114294	0.0132472	0.0162959	0.416268	False
Thyroid	NDUFA5	rs73222235	Thyroid_NDUFA5_rs73222235	C	T	0.142857	-0.100623	0.0240168	3.29819e-05	0.0984059	0.0321408	0.00220071	True	rs200536322_C_G	0.560502	Fail
Vagina	NDUFA5	rs73229918	Vagina_NDUFA5_rs73229918	A	T	0.070922	0.39493	0.106703	0.000329722	0.0100233	0.0109657	0.360688	False
Whole_blood	NDUFV3	rs73231628	Whole_blood_NDUFV3_rs73231628	A	G	0.0406148	0.128834	0.0204827	3.1788e-10	0.0455259	0.046143	0.323826	False
Brain_Hippocampus	NDUFB1	rs73337869	Brain_Hippocampus_NDUFB1_rs73337869	A	C	0.136364	0.204249	0.0518435	0.000134841	0.0361412	0.0158082	0.0222404	True	rs2430357_T_C	0.104939	Fail
Pancreas	NDUFB9	rs73337971	Pancreas_NDUFB9_rs73337971	A	G	0.0983607	-0.184835	0.0516241	0.000412075	-0.0208802	0.0255606	0.413991	False
Skin_Not_Sun_Exposed_Suprapubic	NDUFV2	rs73384215	Skin_Not_Sun_Exposed_Suprapubic_NDUFV2_rs73384215	G	A	0.0251451	0.278557	0.0712347	0.000106447	#N/A	#N/A	#N/A	#N/A
Brain_Hypothalamus	NDUFA5	rs73429561	Brain_Hypothalamus_NDUFA5_rs73429561	C	A	0.0705882	0.181388	0.05622	0.00158625	0.0376387	0.0317364	0.235631	False
Heart_Atrial_Appendage	NDUFA5	rs73444001	Heart_Atrial_Appendage_NDUFA5_rs73444001	C	T	0.061828	0.113804	0.03687	0.00221205	-0.105348	0.0420855	0.0123082	True	rs73447940_A_C	0.660259	Fail
Brain_Putamen_basal_ganglia	NDUFB6	rs73478927	Brain_Putamen_basal_ganglia_NDUFB6_rs73478927	C	A	0.0264706	-0.382803	0.125713	0.00281694	#N/A	#N/A	#N/A	#N/A
Heart_Left_Ventricle	NDUFB11	rs73492920	Heart_Left_Ventricle_NDUFB11_rs73492920	G	A	0.00777202	0.489861	0.0862551	3.06905e-08	#N/A	#N/A	#N/A	#N/A
Small_Intestine_Terminal_Ileum	NDUFB10	rs73493719	Small_Intestine_Terminal_Ileum_NDUFB10_rs73493719	G	C	0.0114943	-0.560928	0.146808	0.000202721	#N/A	#N/A	#N/A	#N/A
Uterus	NDUFB11	rs73496211	Uterus_NDUFB11_rs73496211	C	T	0.0310078	-0.537019	0.136271	0.000147342	-0.0173014	0.0214108	0.41905	False
Brain_Substantia_nigra	NDUFA7	rs73497430	Brain_Substantia_nigra_NDUFA7_rs73497430	G	T	0.22807	0.201188	0.0612125	0.00145168	-0.0518222	0.0133676	0.000105882	True	rs12974291_G_A	0.989472	Pass
Esophagus_Mucosa	NDUFAB1	rs73537046	Esophagus_Mucosa_NDUFAB1_rs73537046	T	C	0.0110664	-0.340707	0.0899373	0.000173466	#N/A	#N/A	#N/A	#N/A
Brain_Hypothalamus	NDUFB6	rs73645263	Brain_Hypothalamus_NDUFB6_rs73645263	G	C	0.0147059	0.728922	0.190516	0.000201328	#N/A	#N/A	#N/A	#N/A
Artery_Aorta	NDUFA8	rs73662596	Artery_Aorta_NDUFA8_rs73662596	A	G	0.0129199	-0.38978	0.10145	0.000147371	#N/A	#N/A	#N/A	#N/A
Pancreas	NDUFA8	rs73663056	Pancreas_NDUFA8_rs73663056	C	T	0.0278689	0.400622	0.116195	0.000662915	#N/A	#N/A	#N/A	#N/A
Vagina	NDUFS4	rs73754354	Vagina_NDUFS4_rs73754354	A	G	0.0035461	-2.57323	0.602711	4.02775e-05	#N/A	#N/A	#N/A	#N/A
Minor_Salivary_Gland	NDUFAF2	rs73759491	Minor_Salivary_Gland_NDUFAF2_rs73759491	C	T	0.03125	-0.652239	0.182155	0.000497281	#N/A	#N/A	#N/A	#N/A
Testis	NDUFAF3	rs73831578	Testis_NDUFAF3_rs73831578	G	A	0.00776398	-0.301414	0.0928169	0.00131354	#N/A	#N/A	#N/A	#N/A
Pancreas	NDUFB4	rs73856465	Pancreas_NDUFB4_rs73856465	A	G	0.00983607	-0.534852	0.195378	0.00663496	0.0193511	0.0281517	0.491838	False
Adipose_Subcutaneous	NDUFB5	rs73883571	Adipose_Subcutaneous_NDUFB5_rs73883571	T	C	0.080895	0.113787	0.0341255	0.000916971	-0.0156477	0.0388542	0.687148	False
Pituitary	NDUFA13	rs73927422	Pituitary_NDUFA13_rs73927422	C	G	0.035865	-0.336123	0.0956541	0.000547632	-0.00192474	0.0208028	0.926282	False
Breast_Mammary_Tissue	NDUFS7	rs740449	Breast_Mammary_Tissue_NDUFS7_rs740449	T	C	0.0593434	-0.161612	0.0418763	0.000137111	0.0183297	0.0380634	0.63012	False
Uterus	NDUFA9	rs74058604	Uterus_NDUFA9_rs74058604	T	C	0.0232558	0.522782	0.122932	4.62789e-05	0.00815904	0.0282565	0.772773	False
Esophagus_Muscularis	NDUFB1	rs74083974	Esophagus_Muscularis_NDUFB1_rs74083974	T	G	0.0236559	0.31388	0.0716996	1.53752e-05	#N/A	#N/A	#N/A	#N/A
Adipose_Visceral_Omentum	NDUFA4L2	rs74093117	Adipose_Visceral_Omentum_NDUFA4L2_rs74093117	A	G	0.0181237	0.400514	0.115782	0.000600177	0.0260315	0.0323859	0.421516	False
Brain_Nucleus_accumbens_basal_ganglia	NDUFA4L2	rs74093946	Brain_Nucleus_accumbens_basal_ganglia_NDUFA4L2_rs74093946	T	C	0.00990099	-0.762471	0.205384	0.000281958	#N/A	#N/A	#N/A	#N/A
Artery_Coronary	NDUFB8	rs74152677	Artery_Coronary_NDUFB8_rs74152677	C	G	0.0234742	-0.421596	0.116445	0.000385879	#N/A	#N/A	#N/A	#N/A
Muscle_Skeletal	NDUFA4	rs74320699	Muscle_Skeletal_NDUFA4_rs74320699	C	T	0.075779	0.0778524	0.0199686	0.000106964	-0.0530709	0.0539303	0.325083	False
Colon_Sigmoid	NDUFS7	rs74349808	Colon_Sigmoid_NDUFS7_rs74349808	T	C	0.0613208	-0.254762	0.0639554	8.79918e-05	-0.0192242	0.0225622	0.394185	False
Brain_Hippocampus	NDUFV2	rs74477316	Brain_Hippocampus_NDUFV2_rs74477316	G	A	0.00606061	-0.941498	0.218352	3.25239e-05	#N/A	#N/A	#N/A	#N/A
Ovary	NDUFS6	rs7449190	Ovary_NDUFS6_rs7449190	C	T	0.871257	-0.202227	0.0575556	0.000613147	-0.00528861	0.0164296	0.747531	False
Brain_Cortex	NDUFA4	rs74492949	Brain_Cortex_NDUFA4_rs74492949	G	A	0.00731707	0.810492	0.203453	0.000101598	0.00564015	0.0106437	0.596176	False
Adrenal_Gland	NDUFA11	rs74500071	Adrenal_Gland_NDUFA11_rs74500071	T	G	0.148069	0.214528	0.0418275	7.06446e-07	-0.00522869	0.0144811	0.718047	False
Cells_Cultured_fibroblasts	NDUFB7	rs74514614	Cells_Cultured_fibroblasts_NDUFB7_rs74514614	C	T	0.00931677	0.387222	0.100493	0.000135116	0.009986	0.0352304	0.776833	False
Brain_Cerebellum	NDUFV2	rs74549988	Brain_Cerebellum_NDUFV2_rs74549988	G	A	0.0741627	0.318971	0.0759124	4.27882e-05	-0.0282336	0.0143408	0.0489806	True	rs35587943_C_T	0.183219	Fail
Minor_Salivary_Gland	NDUFA12	rs74645880	Minor_Salivary_Gland_NDUFA12_rs74645880	A	G	0.00694444	-1.60157	0.323874	2.52443e-06	-0.0105921	0.00546726	0.0527001	False
Uterus	NDUFB9	rs7465584	Uterus_NDUFB9_rs7465584	C	T	0.457364	0.151916	0.038844	0.000164168	-0.000821177	0.0151241	0.9567	False
Skin_Sun_Exposed_Lower_leg	NDUFS8	rs746745849	Skin_Sun_Exposed_Lower_leg_NDUFS8_rs746745849	GCC	G	0.219008	-0.291475	0.0198588	3.13718e-41	#N/A	#N/A	#N/A	#N/A
Brain_Spinal_cord_cervical_c-1	NDUFB5	rs74690713	Brain_Spinal_cord_cervical_c-1_NDUFB5_rs74690713	G	A	0.00793651	-1.59642	0.443359	0.00049393	0.0211467	0.00887674	0.0172068	True	rs74690713	1	Pass
Cells_EBV-transformed_lymphocytes	NDUFC1	rs747004	Cells_EBV-transformed_lymphocytes_NDUFC1_rs747004	C	T	0.306122	0.445797	0.0544516	2.99749e-13	0.0127955	0.00583091	0.0282045	True	rs72730234_C_G	0.00856291	Fail
Small_Intestine_Terminal_Ileum	NDUFS4	rs74704251	Small_Intestine_Terminal_Ileum_NDUFS4_rs74704251	A	C	0.0172414	0.428474	0.118652	0.000429707	#N/A	#N/A	#N/A	#N/A
Esophagus_Muscularis	NDUFA4L2	rs747339	Esophagus_Muscularis_NDUFA4L2_rs747339	G	A	0.0268817	0.408795	0.113606	0.000360935	#N/A	#N/A	#N/A	#N/A
Breast_Mammary_Tissue	NDUFS1	rs748245603	Breast_Mammary_Tissue_NDUFS1_rs748245603	TG	T	0.464646	-0.118132	0.0226609	3.30538e-07	#N/A	#N/A	#N/A	#N/A
Artery_Tibial	NDUFB9	rs74828088	Artery_Tibial_NDUFB9_rs74828088	A	G	0.0231164	-0.203038	0.0498854	5.43939e-05	0.0823442	0.0384337	0.0321533	True	rs17318886_T_C	0.000188983	Fail
Ovary	NDUFA9	rs74852390	Ovary_NDUFA9_rs74852390	G	A	0.0479042	0.301946	0.0777218	0.000163865	-0.00431137	0.0244153	0.859835	False
Cells_EBV-transformed_lymphocytes	NDUFA4L2	rs74967169	Cells_EBV-transformed_lymphocytes_NDUFA4L2_rs74967169	T	C	0.0136054	1.5403	0.447027	0.000781864	#N/A	#N/A	#N/A	#N/A
Cells_Cultured_fibroblasts	NDUFB4	rs74982791	Cells_Cultured_fibroblasts_NDUFB4_rs74982791	C	T	0.0208333	0.23806	0.0585774	5.77498e-05	0.0425187	0.0384374	0.268648	False
Adrenal_Gland	NDUFS6	rs75024744	Adrenal_Gland_NDUFS6_rs75024744	T	C	0.00214592	-1.53997	0.345442	1.40158e-05	#N/A	#N/A	#N/A	#N/A
Adrenal_Gland	NDUFC1	rs75046571	Adrenal_Gland_NDUFC1_rs75046571	A	G	0.00643777	-1.23341	0.266439	6.72708e-06	-0.00752418	0.0069397	0.278266	False
Brain_Hippocampus	NDUFA4	rs75077596	Brain_Hippocampus_NDUFA4_rs75077596	T	C	0.136364	0.185278	0.0407138	1.24897e-05	-0.00484396	0.017294	0.779405	False
Whole_Blood	NDUFAB1	rs75095129	Whole_Blood_NDUFAB1_rs75095129	A	T	0.188806	-0.0997035	0.0226143	1.23135e-05	#N/A	#N/A	#N/A	#N/A
Prostate	NDUFA8	rs75153929	Prostate_NDUFA8_rs75153929	C	A	0.0542986	0.232194	0.0642762	0.000392789	-0.0189359	0.0206978	0.360257	False
Minor_Salivary_Gland	NDUFB9	rs75220738	Minor_Salivary_Gland_NDUFB9_rs75220738	A	G	0.0173611	0.752043	0.200754	0.000278389	-0.0258695	0.0118456	0.02897	True	rs180976828_T_C	0.433608	Fail
Artery_Aorta	NDUFAF2	rs75264780	Artery_Aorta_NDUFAF2_rs75264780	A	G	0.0142119	-0.602932	0.156267	0.000138318	#N/A	#N/A	#N/A	#N/A
Cells_Cultured_fibroblasts	NDUFB5	rs75280015	Cells_Cultured_fibroblasts_NDUFB5_rs75280015	T	A	0.0165631	-0.276695	0.0800958	0.000608245	-0.0224048	0.0383708	0.559285	False
Pituitary	NDUFAF2	rs75302207	Pituitary_NDUFAF2_rs75302207	T	C	0.035865	-0.279547	0.0770708	0.000364997	-0.0236679	0.0256139	0.355473	False
Brain_Putamen_basal_ganglia	NDUFS4	rs753124	Brain_Putamen_basal_ganglia_NDUFS4_rs753124	T	G	0.405882	0.155829	0.0425064	0.000357794	-0.00180069	0.015698	0.908676	False
Skin_Sun_Exposed_Lower_leg	NDUFB1	rs75322460	Skin_Sun_Exposed_Lower_leg_NDUFB1_rs75322460	A	G	0.0619835	0.171123	0.041043	3.563e-05	0.00430427	0.0361097	0.905117	False
Colon_Sigmoid	NDUFAF2	rs75324963	Colon_Sigmoid_NDUFAF2_rs75324963	G	C	0.0424528	-0.359198	0.0714919	9.34226e-07	0.00773668	0.0177726	0.663335	False
Whole_blood	NDUFA2	rs753280	Whole_blood_NDUFA2_rs753280	C	T	0.444749	-0.324469	0.00948575	1e-200	0.0195507	0.00718775	0.00652806	True	rs72798854_A_G	0.0648028	Fail
Brain_Frontal_Cortex_BA9	NDUFA7	rs75449539	Brain_Frontal_Cortex_BA9_NDUFA7_rs75449539	C	A	0.00578035	-1.25432	0.293399	3.58693e-05	#N/A	#N/A	#N/A	#N/A
Prostate	NDUFS8	rs75498182	Prostate_NDUFS8_rs75498182	T	C	0.00678733	-0.943157	0.198101	3.93187e-06	0.011066	0.014408	0.442459	False
Artery_Tibial	NDUFS1	rs7558619	Artery_Tibial_NDUFS1_rs7558619	A	T	0.498211	-0.236862	0.0187993	6.55711e-32	#N/A	#N/A	#N/A	#N/A
Brain_Cerebellar_Hemisphere	NDUFV2	rs75591519	Brain_Cerebellar_Hemisphere_NDUFV2_rs75591519	T	C	0.00571429	-0.795249	0.198245	9.94563e-05	-0.00473801	0.0213631	0.824482	False
Vagina	NDUFA7	rs75597062	Vagina_NDUFA7_rs75597062	T	C	0.0212766	0.547312	0.145545	0.000267364	0.0150987	0.0181812	0.406281	False
Whole_blood	NDUFA3	rs75622830	Whole_blood_NDUFA3_rs75622830	G	A	0.0782777	0.764205	0.0242	1e-200	0.00904348	0.0113944	0.427383	False
Esophagus_Muscularis	NDUFAF4	rs75638678	Esophagus_Muscularis_NDUFAF4_rs75638678	G	C	0.11828	0.502531	0.0323938	1.00827e-42	0.00667004	0.00682525	0.328441	False
Small_Intestine_Terminal_Ileum	NDUFB5	rs75645480	Small_Intestine_Terminal_Ileum_NDUFB5_rs75645480	C	T	0.00862069	0.730507	0.193922	0.000246532	0.0188472	0.0230388	0.413321	False
Brain_Putamen_basal_ganglia	NDUFAF3	rs75654367	Brain_Putamen_basal_ganglia_NDUFAF3_rs75654367	T	C	0.0794118	0.283215	0.0937308	0.00302904	-0.0124305	0.0150758	0.409638	False
Adrenal_Gland	NDUFB5	rs75674681	Adrenal_Gland_NDUFB5_rs75674681	T	C	0.0321888	-0.340136	0.100146	0.000829015	-0.00902551	0.0200967	0.653356	False
Brain_Frontal_Cortex_BA9	NDUFB3	rs75681688	Brain_Frontal_Cortex_BA9_NDUFB3_rs75681688	A	G	0.0228571	0.397228	0.115827	0.000802391	0.0375754	0.0218859	0.0860019	False
Stomach	NDUFS8	rs75687832	Stomach_NDUFS8_rs75687832	A	G	0.0123457	-0.534777	0.137494	0.000126672	-0.0131092	0.0337468	0.697677	False
Lung	NDUFA5	rs75699366	Lung_NDUFA5_rs75699366	T	G	0.0291262	0.218094	0.0652081	0.00089377	0.0802911	0.0280677	0.00422813	True	rs75168651_T_A	0.502526	Fail
Whole_blood	NDUFS1	rs7570646	Whole_blood_NDUFS1_rs7570646	G	A	0.397481	-0.0703235	0.00973093	4.9451e-13	0.07356	0.0332421	0.0269074	True	rs72941240_A_T	0.00166938	Fail
Testis	NDUFAB1	rs757200	Testis_NDUFAB1_rs757200	C	T	0.732919	-0.153083	0.0436634	0.000533462	-0.0115682	0.0166315	0.486703	False
Colon_Sigmoid	NDUFB3	rs7573256	Colon_Sigmoid_NDUFB3_rs7573256	G	A	0.216981	-0.134486	0.0306081	1.61669e-05	0.013936	0.0217413	0.521527	False
Muscle_Skeletal	NDUFS3	rs75742124	Muscle_Skeletal_NDUFS3_rs75742124	T	G	0.0120397	0.164904	0.0491153	0.000833434	#N/A	#N/A	#N/A	#N/A
Artery_Coronary	NDUFAF3	rs75747211	Artery_Coronary_NDUFAF3_rs75747211	A	T	0.0446009	0.404064	0.111288	0.000371924	-0.0130304	0.0119385	0.27507	False
Brain_Hypothalamus	NDUFB3	rs75804136	Brain_Hypothalamus_NDUFB3_rs75804136	C	A	0.0205882	-0.511468	0.134126	0.000210863	-0.0203551	0.0164984	0.217291	False
Whole_blood	NDUFB10	rs758335	Whole_blood_NDUFB10_rs758335	A	G	0.173927	-0.241118	0.0119429	1.2182e-90	0.00533764	0.0121264	0.659817	False
Nerve_Tibial	NDUFA2	rs758347	Nerve_Tibial_NDUFA2_rs758347	C	T	0.220865	-0.095865	0.0245923	0.000111273	0.0353674	0.0286664	0.217292	False
Thyroid	NDUFA9	rs758534	Thyroid_NDUFA9_rs758534	G	A	0.426829	0.0827303	0.0157821	2.34015e-07	-0.0153741	0.0281251	0.584633	False
Muscle_Skeletal	NDUFS1	rs7585395	Muscle_Skeletal_NDUFS1_rs7585395	G	A	0.517705	-0.161236	0.00970824	1.01079e-51	0.0228057	0.0143212	0.111286	False
Ovary	NDUFV2	rs75853993	Ovary_NDUFV2_rs75853993	A	G	0.479042	0.176211	0.0505417	0.000672784	-0.0214135	0.0133153	0.107793	False
Lung	NDUFA10	rs7588754	Lung_NDUFA10_rs7588754	T	G	0.327184	-0.523201	0.0301602	7.20497e-52	0.00166137	0.0047584	0.726981	False
Vagina	NDUFB3	rs7588795	Vagina_NDUFB3_rs7588795	T	C	0.0319149	0.336838	0.0950915	0.000572482	-0.015232	0.028419	0.591974	False
Testis	NDUFAF2	rs75934605	Testis_NDUFAF2_rs75934605	G	T	0.0341615	-0.529295	0.087543	4.9809e-09	0.00405086	0.0120069	0.735833	False
Whole_Blood	NDUFB7	rs75950046	Whole_Blood_NDUFB7_rs75950046	C	T	0.0171642	0.182446	0.0478638	0.000152217	-0.0173454	0.0654166	0.790892	False
Colon_Sigmoid	NDUFA5	rs75983695	Colon_Sigmoid_NDUFA5_rs75983695	G	C	0.0283019	-0.355451	0.0894362	9.12169e-05	0.0198449	0.0181164	0.273337	False
Colon_Sigmoid	NDUFB6	rs76010893	Colon_Sigmoid_NDUFB6_rs76010893	C	T	0.00786164	0.748231	0.183633	6.10787e-05	0.00212742	0.0253077	0.933007	False
Esophagus_Gastroesophageal_Junction	NDUFA2	rs76039047	Esophagus_Gastroesophageal_Junction_NDUFA2_rs76039047	C	T	0.00909091	0.806762	0.191673	3.47627e-05	#N/A	#N/A	#N/A	#N/A
Whole_blood	NDUFAF1	rs76051793	Whole_blood_NDUFAF1_rs76051793	A	G	0.0170502	-0.456593	0.0460043	3.2345e-23	-0.0277556	0.0188144	0.14015	False
Small_Intestine_Terminal_Ileum	NDUFB7	rs76052202	Small_Intestine_Terminal_Ileum_NDUFB7_rs76052202	A	G	0.0258621	-0.306102	0.0866774	0.000567175	0.0206	0.0414045	0.618815	False
Ovary	NDUFA10	rs7609118	Ovary_NDUFA10_rs7609118	A	C	0.350299	-0.535013	0.0504742	3.40476e-19	0.00101003	0.00463092	0.827346	False
Brain_Nucleus_accumbens_basal_ganglia	NDUFB5	rs7612275	Brain_Nucleus_accumbens_basal_ganglia_NDUFB5_rs7612275	G	C	0.148515	0.251932	0.0530799	4.52565e-06	-0.0119139	0.0130107	0.359821	False
Artery_Coronary	NDUFB3	rs76141246	Artery_Coronary_NDUFB3_rs76141246	T	C	0.0117371	0.59799	0.180487	0.00112323	#N/A	#N/A	#N/A	#N/A
Pituitary	NDUFB7	rs76166040	Pituitary_NDUFB7_rs76166040	A	T	0.0189873	-0.535149	0.150829	0.000485112	-0.0267253	0.025335	0.291482	False
Stomach	NDUFS1	rs76185083	Stomach_NDUFS1_rs76185083	T	A	0.0354938	-0.209995	0.0478981	1.67143e-05	0.0567585	0.0375614	0.130766	False
Whole_blood	NDUFA6	rs76277210	Whole_blood_NDUFA6_rs76277210	A	G	0.025635	-0.303351	0.0306029	3.6697e-23	0.024087	0.0220336	0.274309	False
Adipose_Subcutaneous	NDUFS5	rs76289224	Adipose_Subcutaneous_NDUFS5_rs76289224	T	C	0.298623	-0.410959	0.0191814	3.86904e-73	0.00313876	0.00606703	0.604914	False
Esophagus_Gastroesophageal_Junction	NDUFAB1	rs76295270	Esophagus_Gastroesophageal_Junction_NDUFAB1_rs76295270	C	T	0.0363636	0.221752	0.0679118	0.00123203	0.0281504	0.0287709	0.32786	False
Pituitary	NDUFA5	rs76309965	Pituitary_NDUFA5_rs76309965	T	C	0.0253165	-0.470802	0.12463	0.000209681	-0.000237956	0.0143619	0.986781	False
Spleen	NDUFS3	rs76315518	Spleen_NDUFS3_rs76315518	A	G	0.0198238	-0.353326	0.100878	0.000576521	-0.0256522	0.0219234	0.241967	False
Ovary	NDUFAF3	rs7633840	Ovary_NDUFAF3_rs7633840	C	T	0.586826	0.150858	0.0441592	0.000853292	0.0294078	0.0165473	0.0755369	False
Muscle_Skeletal	NDUFAF3	rs7641050	Muscle_Skeletal_NDUFAF3_rs7641050	C	T	0.774079	0.143377	0.024496	7.73095e-09	0.175042	0.0191948	7.56683e-20	True	#N/A	#N/A	#N/A
Adipose_Visceral_Omentum	NDUFA9	rs76412451	Adipose_Visceral_Omentum_NDUFA9_rs76412451	G	A	0.120469	-0.103081	0.0275814	0.000213148	0.0105868	0.0352189	0.763719	False
Pancreas	NDUFB5	rs7644566	Pancreas_NDUFB5_rs7644566	G	A	0.191803	-0.138508	0.0364208	0.000179745	0.0206031	0.0201187	0.305798	False
Nerve_Tibial	NDUFAF3	rs7647812	Nerve_Tibial_NDUFAF3_rs7647812	A	G	0.658835	0.0935056	0.0187153	8.30848e-07	0.0707123	0.0258936	0.0063166	True	rs6442131_C_A	0.580988	Fail
Colon_Sigmoid	NDUFB4	rs7649214	Colon_Sigmoid_NDUFB4_rs7649214	A	G	0.0204403	-0.710165	0.137806	5.02922e-07	#N/A	#N/A	#N/A	#N/A
Ovary	NDUFB1	rs76499436	Ovary_NDUFB1_rs76499436	A	AG	0.307453	-0.384942	0.0713525	3.23429e-07	#N/A	#N/A	#N/A	#N/A
Colon_Sigmoid	NDUFAF3	rs76570343	Colon_Sigmoid_NDUFAF3_rs76570343	A	G	0.00943396	-0.670041	0.216725	0.00220443	0.0182123	0.016393	0.266577	False
Brain_Spinal_cord_cervical_c-1	NDUFB1	rs76614748	Brain_Spinal_cord_cervical_c-1_NDUFB1_rs76614748	C	T	0.0595238	0.538008	0.135243	0.000130847	-0.00111194	0.0100474	0.911879	False
Whole_Blood	NDUFS7	rs76660329	Whole_Blood_NDUFS7_rs76660329	C	G	0.0239163	0.201589	0.0475634	2.6068e-05	-0.0392402	0.0501515	0.43396	False
Adipose_Subcutaneous	NDUFAF2	rs76684719	Adipose_Subcutaneous_NDUFAF2_rs76684719	A	G	0.0387263	-0.457279	0.0617978	5.65232e-13	0.00089534	0.0145047	0.95078	False
Brain_Caudate_basal_ganglia	NDUFAF3	rs767101401	Brain_Caudate_basal_ganglia_NDUFAF3_rs767101401	AT	A	0.0231959	0.49903	0.129353	0.000167758	#N/A	#N/A	#N/A	#N/A
Muscle_Skeletal	NDUFB8	rs76797848	Muscle_Skeletal_NDUFB8_rs76797848	G	T	0.0127479	0.277808	0.0598056	4.13074e-06	#N/A	#N/A	#N/A	#N/A
Vagina	NDUFAF2	rs768237	Vagina_NDUFAF2_rs768237	T	C	0.684397	0.226992	0.0637329	0.000535753	-0.0149675	0.0109986	0.173561	False
Brain_Substantia_nigra	NDUFA8	rs76883132	Brain_Substantia_nigra_NDUFA8_rs76883132	T	C	0.0131579	0.978805	0.201546	5.08004e-06	-0.00292387	0.0111258	0.792704	False
Small_Intestine_Terminal_Ileum	NDUFS7	rs76903481	Small_Intestine_Terminal_Ileum_NDUFS7_rs76903481	T	G	0.0229885	-0.484265	0.133996	0.000425406	0.00928108	0.0161226	0.564847	False
Cells_EBV-transformed_lymphocytes	NDUFA7	rs76933507	Cells_EBV-transformed_lymphocytes_NDUFA7_rs76933507	G	A	0.122449	-0.332073	0.101714	0.00142199	-0.00164762	0.010398	0.874098	False
Brain_Spinal_cord_cervical_c-1	NDUFB9	rs76993561	Brain_Spinal_cord_cervical_c-1_NDUFB9_rs76993561	G	C	0.015873	0.616089	0.18449	0.00117696	#N/A	#N/A	#N/A	#N/A
Pituitary	NDUFS8	rs77042075	Pituitary_NDUFS8_rs77042075	T	C	0.0126582	-0.753854	0.184283	6.26503e-05	-0.00952174	0.0234515	0.684729	False
Ovary	NDUFS8	rs77049349	Ovary_NDUFS8_rs77049349	A	C	0.00299401	1.42213	0.324901	2.48581e-05	-0.00718711	0.00781644	0.357842	False
Brain_Nucleus_accumbens_basal_ganglia	NDUFB1	rs77055023	Brain_Nucleus_accumbens_basal_ganglia_NDUFB1_rs77055023	T	C	0.00742574	-0.718982	0.189335	0.000206393	#N/A	#N/A	#N/A	#N/A
Brain_Substantia_nigra	NDUFAF2	rs7713330	Brain_Substantia_nigra_NDUFAF2_rs7713330	A	G	0.719298	-0.232845	0.0663505	0.00070705	-0.00472031	0.0120771	0.695911	False
Brain_Amygdala	NDUFC1	rs77145138	Brain_Amygdala_NDUFC1_rs77145138	C	A	0.0116279	-0.998496	0.24725	0.000103165	-0.036538	0.0114773	0.00145502	True	rs77145138	1	Pass
Brain_Putamen_basal_ganglia	NDUFAF2	rs7722373	Brain_Putamen_basal_ganglia_NDUFAF2_rs7722373	A	G	0.470238	-0.176096	0.0405369	2.79225e-05	0.0110877	0.013065	0.396073	False
Ovary	NDUFA8	rs77287722	Ovary_NDUFA8_rs77287722	T	C	0.0269461	0.735913	0.145631	1.47691e-06	-0.0105078	0.0100659	0.296531	False
Brain_Hypothalamus	NDUFB5	rs77306332	Brain_Hypothalamus_NDUFB5_rs77306332	A	G	0.0235294	-0.467678	0.156489	0.00335225	0.0082482	0.0207536	0.691047	False
Breast_Mammary_Tissue	NDUFAF2	rs77317787	Breast_Mammary_Tissue_NDUFAF2_rs77317787	T	C	0.0732323	-0.209103	0.043133	1.93484e-06	-0.0417981	0.0295352	0.157011	False
Liver	NDUFS4	rs77327270	Liver_NDUFS4_rs77327270	G	A	0.0192308	-0.465859	0.127028	0.000328551	0.00208737	0.0156644	0.893991	False
Stomach	NDUFA2	rs7732915	Stomach_NDUFA2_rs7732915	C	G	0.0123457	0.507979	0.118592	2.56429e-05	#N/A	#N/A	#N/A	#N/A
Artery_Aorta	NDUFS6	rs7734694	Artery_Aorta_NDUFS6_rs7734694	C	T	0.0167959	0.35986	0.0937507	0.000149451	#N/A	#N/A	#N/A	#N/A
Breast_Mammary_Tissue	NDUFA4	rs77420518	Breast_Mammary_Tissue_NDUFA4_rs77420518	T	C	0.0517677	-0.173655	0.0422951	5.09845e-05	0.0701794	0.030841	0.0228748	True	rs10486116_G_C	0.00356319	Fail
Stomach	NDUFV2	rs77599012	Stomach_NDUFV2_rs77599012	T	C	0.0555556	0.218708	0.0555028	0.000103711	-0.0211497	0.0271769	0.436438	False
Prostate	NDUFAF3	rs77719387	Prostate_NDUFAF3_rs77719387	A	T	0.0135747	0.592501	0.193987	0.00259627	0.0168678	0.0155579	0.278279	False
Brain_Substantia_nigra	NDUFB2	rs7777769	Brain_Substantia_nigra_NDUFB2_rs7777769	G	C	0.214912	0.228002	0.0640251	0.000595461	-0.0120209	0.0136209	0.377488	False
Pancreas	NDUFA2	rs778583	Pancreas_NDUFA2_rs778583	T	C	0.295082	-0.164157	0.040255	6.11154e-05	0.00760309	0.0154949	0.623651	False
Whole_Blood	NDUFA2	rs778593	Whole_Blood_NDUFA2_rs778593	C	T	0.43806	-0.111719	0.0144221	4.04847e-14	0.0542441	0.0208792	0.00937679	True	rs72798854_A_G	0.0592304	Fail
Testis	NDUFA2	rs778595	Testis_NDUFA2_rs778595	A	G	0.445652	-0.17558	0.0260431	9.62287e-11	0.0320429	0.0132225	0.0153772	True	rs72798854_A_G	0.0617518	Fail
Ovary	NDUFB9	rs77872709	Ovary_NDUFB9_rs77872709	T	C	0.0149701	0.728572	0.193465	0.000252662	-0.00846231	0.0119432	0.478607	False
Brain_Frontal_Cortex_BA9	NDUFA11	rs778801	Brain_Frontal_Cortex_BA9_NDUFA11_rs778801	T	C	0.1	0.260364	0.0692427	0.000252009	-0.000513243	0.0145519	0.971865	False
Brain_Hippocampus	NDUFA5	rs7788702	Brain_Hippocampus_NDUFA5_rs7788702	G	A	0.712121	-0.112751	0.0265992	4.32682e-05	0.126846	0.0222801	1.24648e-08	True	rs7788702_A_G	1	Pass
Artery_Coronary	NDUFA4	rs77894323	Artery_Coronary_NDUFA4_rs77894323	C	G	0.077957	-0.195747	0.0509108	0.000169271	-0.0288076	0.0214593	0.179457	False
Brain_Spinal_cord_cervical_c-1	NDUFB4	rs77900383	Brain_Spinal_cord_cervical_c-1_NDUFB4_rs77900383	C	T	0.0396825	-0.422916	0.146322	0.0047115	0.00592576	0.0148904	0.690661	False
Heart_Left_Ventricle	NDUFA8	rs77906330	Heart_Left_Ventricle_NDUFA8_rs77906330	G	C	0.011658	0.241222	0.0730606	0.00107119	0.023313	0.046082	0.612926	False
Whole_blood	NDUFA8	rs77945901	Whole_blood_NDUFA8_rs77945901	T	C	0.0626014	0.345589	0.0178074	6.7346e-84	0.0141275	0.0146205	0.333906	False
Stomach	NDUFA5	rs7801530	Stomach_NDUFA5_rs7801530	A	G	0.263889	0.100261	0.0256814	0.000119672	0.0308674	0.0267622	0.248747	False
Whole_blood	NDUFS5	rs78051490	Whole_blood_NDUFS5_rs78051490	C	T	0.0196165	0.33517	0.0342039	1.1348e-22	0.00171877	0.0184879	0.92593	False
Pituitary	NDUFS7	rs78066271	Pituitary_NDUFS7_rs78066271	A	G	0.293249	-0.173836	0.0490775	0.000495576	-0.00454342	0.0161819	0.778886	False
Uterus	NDUFA5	rs7808648	Uterus_NDUFA5_rs7808648	C	G	0.193798	-0.292777	0.0646609	1.59194e-05	0.0179584	0.0109302	0.100381	False
Esophagus_Gastroesophageal_Junction	NDUFAF2	rs78107196	Esophagus_Gastroesophageal_Junction_NDUFAF2_rs78107196	A	C	0.0424242	-0.28736	0.0793421	0.000348318	0.00933776	0.0221854	0.673831	False
Cells_Cultured_fibroblasts	NDUFA4	rs7811275	Cells_Cultured_fibroblasts_NDUFA4_rs7811275	T	C	0.0703934	-0.167513	0.0415787	6.6729e-05	0.0246124	0.0366688	0.502088	False
Vagina	NDUFB10	rs78169841	Vagina_NDUFB10_rs78169841	A	G	0.0319149	0.506847	0.141307	0.000491197	-0.00304392	0.00990141	0.758522	False
Vagina	NDUFA9	rs78170528	Vagina_NDUFA9_rs78170528	G	T	0.0815603	0.187701	0.0510313	0.000357559	-0.0151805	0.0252423	0.547578	False
Uterus	NDUFB3	rs78203925	Uterus_NDUFB3_rs78203925	C	T	0.0271318	0.489014	0.133572	0.00039674	-0.00913328	0.0139196	0.511732	False
Brain_Hypothalamus	NDUFB1	rs78210145	Brain_Hypothalamus_NDUFB1_rs78210145	A	G	0.0294118	-0.432402	0.13997	0.00245444	0.0405895	0.0178029	0.0226111	True	rs12882460_T_C	0.00325008	Fail
Brain_Putamen_basal_ganglia	NDUFB9	rs7828897	Brain_Putamen_basal_ganglia_NDUFB9_rs7828897	C	A	0.664706	0.157797	0.044061	0.000481636	-0.00886646	0.0157196	0.572727	False
Prostate	NDUFB7	rs78292641	Prostate_NDUFB7_rs78292641	C	G	0.00904977	-0.748861	0.173552	2.62274e-05	-0.0119061	0.0125109	0.34127	False
Vagina	NDUFB9	rs7834203	Vagina_NDUFB9_rs7834203	G	A	0.255319	-0.201174	0.0461386	2.82736e-05	-0.00587899	0.0132303	0.656785	False
Heart_Left_Ventricle	NDUFB3	rs78404560	Heart_Left_Ventricle_NDUFB3_rs78404560	T	C	0.00647668	0.366961	0.093487	0.000106371	-0.0462011	0.0276296	0.0944934	False
Brain_Frontal_Cortex_BA9	NDUFS7	rs78473530	Brain_Frontal_Cortex_BA9_NDUFS7_rs78473530	C	G	0.182857	0.225132	0.0613885	0.000351514	-0.00382216	0.0156886	0.80752	False
Brain_Substantia_nigra	NDUFA11	rs78495849	Brain_Substantia_nigra_NDUFA11_rs78495849	T	C	0.0350877	0.628507	0.130301	5.79278e-06	-0.0122145	0.00756157	0.106237	False
Lung	NDUFA8	rs7850789	Lung_NDUFA8_rs7850789	T	C	0.0504854	-0.167792	0.047255	0.000425047	#N/A	#N/A	#N/A	#N/A
Small_Intestine_Terminal_Ileum	NDUFB3	rs78612610	Small_Intestine_Terminal_Ileum_NDUFB3_rs78612610	C	T	0.112069	0.161331	0.0428976	0.000252091	-0.0275589	0.0239495	0.249853	False
Skin_Sun_Exposed_Lower_leg	NDUFA8	rs7862028	Skin_Sun_Exposed_Lower_leg_NDUFA8_rs7862028	T	C	0.127273	0.129187	0.0335624	0.000132843	0.0359038	0.0325938	0.270657	False
Brain_Amygdala	NDUFA8	rs7864517	Brain_Amygdala_NDUFA8_rs7864517	G	C	0.678295	-0.143137	0.03811	0.000285093	0.0359614	0.0165673	0.0299602	True	rs147913115_C_G	0.0190608	Fail
Brain_Substantia_nigra	NDUFA5	rs78760762	Brain_Substantia_nigra_NDUFA5_rs78760762	C	G	0.0614035	-0.486262	0.0984266	3.63082e-06	0.0261958	0.00892256	0.00332579	True	rs4731113_C_T	0.0460776	Fail
Heart_Atrial_Appendage	NDUFA1	rs7877824	Heart_Atrial_Appendage_NDUFA1_rs7877824	C	T	0.0268817	-0.161875	0.0414074	0.000114322	-0.0285523	0.0594743	0.631172	False
Liver	NDUFC1	rs78785636	Liver_NDUFC1_rs78785636	T	C	0.00961538	-0.907142	0.221451	6.51452e-05	#N/A	#N/A	#N/A	#N/A
Brain_Hypothalamus	NDUFA1	rs7879471	Brain_Hypothalamus_NDUFA1_rs7879471	T	A	0.0617647	0.257867	0.0780198	0.00122701	0.00648435	0.0232876	0.78067	False
Thyroid	NDUFAF2	rs78844956	Thyroid_NDUFAF2_rs78844956	G	A	0.0313589	-0.416063	0.0758316	6.49472e-08	0.00364897	0.0152801	0.811257	False
Skin_Sun_Exposed_Lower_leg	NDUFA1	rs7885997	Skin_Sun_Exposed_Lower_leg_NDUFA1_rs7885997	T	C	0.496694	-0.0582084	0.0136364	2.32725e-05	0.00810759	0.0328939	0.805313	False
Colon_Transverse	NDUFA8	rs78897419	Colon_Transverse_NDUFA8_rs78897419	C	G	0.00815217	0.382154	0.118347	0.00138055	#N/A	#N/A	#N/A	#N/A
Uterus	NDUFAF4	rs78937522	Uterus_NDUFAF4_rs78937522	C	G	0.127907	0.530334	0.0790462	1.05051e-09	0.00675159	0.00646894	0.296627	False
Brain_Hippocampus	NDUFB5	rs78948353	Brain_Hippocampus_NDUFB5_rs78948353	T	C	0.0030303	-1.10468	0.261212	4.49575e-05	#N/A	#N/A	#N/A	#N/A
Brain_Cerebellum	NDUFB4	rs79010284	Brain_Cerebellum_NDUFB4_rs79010284	T	A	0.196172	-0.322585	0.0583994	1.23329e-07	-0.0015139	0.00909373	0.867782	False
Colon_Transverse	NDUFB8	rs79018380	Colon_Transverse_NDUFB8_rs79018380	A	G	0.013587	-0.386158	0.0987842	0.000114733	#N/A	#N/A	#N/A	#N/A
Brain_Amygdala	NDUFB8	rs7908245	Brain_Amygdala_NDUFB8_rs7908245	G	A	0.728682	-0.203465	0.0569561	0.000537748	-0.000210233	0.0127403	0.986834	False
Brain_Cerebellum	NDUFA13	rs79106957	Brain_Cerebellum_NDUFA13_rs79106957	A	C	0.0574163	-0.399736	0.0960738	5.04041e-05	#N/A	#N/A	#N/A	#N/A
Colon_Transverse	NDUFB6	rs79127633	Colon_Transverse_NDUFB6_rs79127633	T	C	0.00951087	-0.595089	0.139817	2.78857e-05	-0.0223899	0.0446673	0.616188	False
Colon_Sigmoid	NDUFB5	rs79178079	Colon_Sigmoid_NDUFB5_rs79178079	C	T	0.0141509	-0.418462	0.125893	0.00101367	0.0143655	0.0252042	0.568703	False
Liver	NDUFA2	rs79212106	Liver_NDUFA2_rs79212106	A	T	0.112981	-0.218153	0.0667301	0.0013083	-0.0131467	0.0166507	0.429784	False
Brain_Hippocampus	NDUFB8	rs792699	Brain_Hippocampus_NDUFB8_rs792699	G	C	0.754545	0.147332	0.0401994	0.000364067	0.0493538	0.0182683	0.00690034	True	rs2475435_G_T	0.72367	Pass
Nerve_Tibial	NDUFB4	rs79292467	Nerve_Tibial_NDUFB4_rs79292467	G	A	0.18891	-0.152657	0.0301051	5.74468e-07	-0.00940409	0.0193892	0.627665	False
Muscle_Skeletal	NDUFV1	rs7930242	Muscle_Skeletal_NDUFV1_rs7930242	G	A	0.0240793	0.133494	0.0416756	0.00142713	#N/A	#N/A	#N/A	#N/A
Liver	NDUFB1	rs79340292	Liver_NDUFB1_rs79340292	A	G	0.0456731	-0.388514	0.117539	0.00115951	0.0120052	0.0134088	0.370613	False
Muscle_Skeletal	NDUFB10	rs79381233	Muscle_Skeletal_NDUFB10_rs79381233	A	G	0.0403683	-0.266427	0.0273047	4.70224e-21	-0.0299497	0.0250147	0.231197	False
Thyroid	NDUFV1	rs7939505	Thyroid_NDUFV1_rs7939505	G	C	0.406794	0.382476	0.0218921	8.67741e-54	0.00639151	0.00616431	0.299802	False
Lung	NDUFV1	rs7948073	Lung_NDUFV1_rs7948073	G	T	0.443689	0.186237	0.0184265	9.30953e-22	0.00536397	0.0124599	0.666834	False
Spleen	NDUFV1	rs7950707	Spleen_NDUFV1_rs7950707	T	C	0.405286	0.233746	0.0366212	1.33578e-09	0.00987439	0.0100802	0.327291	False
Brain_Frontal_Cortex_BA9	NDUFS8	rs7952122	Brain_Frontal_Cortex_BA9_NDUFS8_rs7952122	A	G	0.22	-0.147395	0.040992	0.000452582	-0.00815496	0.0195305	0.676276	False
Adipose_Visceral_Omentum	NDUFA5	rs79610552	Adipose_Visceral_Omentum_NDUFA5_rs79610552	G	C	0.0191898	0.425054	0.109509	0.000121472	-0.00679772	0.0247122	0.783258	False
Artery_Aorta	NDUFB7	rs79635611	Artery_Aorta_NDUFB7_rs79635611	C	T	0.0310078	-0.281344	0.0659979	2.66494e-05	-0.0213308	0.0266798	0.423993	False
Brain_Spinal_cord_cervical_c-1	NDUFB8	rs796411104	Brain_Spinal_cord_cervical_c-1_NDUFB8_rs796411104	G	GCTCCCCC	0.0198413	-0.726948	0.196003	0.000340522	#N/A	#N/A	#N/A	#N/A
Adipose_Subcutaneous	NDUFB2	rs796414596	Adipose_Subcutaneous_NDUFB2_rs796414596	G	GGGGTGCGAGGTAGGGAGC	0.213425	-0.125027	0.0227886	6.46489e-08	#N/A	#N/A	#N/A	#N/A
Muscle_Skeletal	NDUFA5	rs796484606	Muscle_Skeletal_NDUFA5_rs796484606	G	GGTAAAGAC	0.166431	-0.138506	0.0187576	4.83571e-13	#N/A	#N/A	#N/A	#N/A
Colon_Sigmoid	NDUFA4L2	rs7966795	Colon_Sigmoid_NDUFA4L2_rs7966795	A	C	0.422956	-0.142259	0.0403573	0.000499378	0.0234741	0.0163209	0.150354	False
Brain_Anterior_cingulate_cortex_BA24	NDUFA9	rs7974899	Brain_Anterior_cingulate_cortex_BA24_NDUFA9_rs7974899	T	C	0.00340136	3.01202	0.657367	1.12096e-05	0.00143077	0.00723734	0.843286	False
Lung	NDUFA4L2	rs79749420	Lung_NDUFA4L2_rs79749420	T	C	0.0106796	-0.529974	0.13968	0.000168603	-0.0790775	0.0667731	0.236306	False
Colon_Sigmoid	NDUFA12	rs7980525	Colon_Sigmoid_NDUFA12_rs7980525	G	A	0.388365	0.132839	0.0298446	1.26354e-05	-0.0328089	0.0177252	0.0641735	False
Brain_Cerebellar_Hemisphere	NDUFA10	rs79882483	Brain_Cerebellar_Hemisphere_NDUFA10_rs79882483	G	GGCA	0.274286	0.355805	0.05325	5.66864e-10	#N/A	#N/A	#N/A	#N/A
Adipose_Subcutaneous	NDUFA5	rs80031385	Adipose_Subcutaneous_NDUFA5_rs80031385	C	T	0.0395869	-0.199826	0.0570239	0.000498108	0.0123703	0.0289967	0.669664	False
Esophagus_Muscularis	NDUFA13	rs80109379	Esophagus_Muscularis_NDUFA13_rs80109379	T	C	0.0204301	0.210293	0.0679597	0.00211257	0.0240788	0.0355837	0.498609	False
Brain_Caudate_basal_ganglia	NDUFA9	rs80129441	Brain_Caudate_basal_ganglia_NDUFA9_rs80129441	A	G	0.00773196	-1.02157	0.259166	0.000122413	0.00472714	0.00877649	0.590154	False
Brain_Nucleus_accumbens_basal_ganglia	NDUFB9	rs80205292	Brain_Nucleus_accumbens_basal_ganglia_NDUFB9_rs80205292	T	C	0.0321782	-0.334852	0.0995008	0.000954664	0.00208289	0.025034	0.933691	False
Small_Intestine_Terminal_Ileum	NDUFA4	rs80208182	Small_Intestine_Terminal_Ileum_NDUFA4_rs80208182	T	C	0.0143678	-0.443391	0.118564	0.000272088	#N/A	#N/A	#N/A	#N/A
Esophagus_Gastroesophageal_Junction	NDUFB1	rs8021188	Esophagus_Gastroesophageal_Junction_NDUFB1_rs8021188	A	G	0.0151515	0.568859	0.153342	0.000251014	#N/A	#N/A	#N/A	#N/A
Minor_Salivary_Gland	NDUFS2	rs80240315	Minor_Salivary_Gland_NDUFS2_rs80240315	G	C	0.025	-0.932534	0.220517	4.63572e-05	#N/A	#N/A	#N/A	#N/A
Brain_Putamen_basal_ganglia	NDUFAB1	rs80249863	Brain_Putamen_basal_ganglia_NDUFAB1_rs80249863	T	C	0.00294118	-1.08799	0.321392	0.000940693	-0.0327659	0.0176399	0.0632411	False
Brain_Hypothalamus	NDUFAF1	rs8027626	Brain_Hypothalamus_NDUFAF1_rs8027626	G	T	0.311377	-0.371749	0.0534582	1.55367e-10	-0.0339961	0.00660473	2.64358e-07	True	rs1757463_G_A	0.735771	Pass
Prostate	NDUFAF1	rs8034840	Prostate_NDUFAF1_rs8034840	A	G	0.237557	0.33173	0.0537132	4.22407e-09	0.029272	0.00802008	0.000262403	True	rs1757463_G_A	0.398585	Fail
Skin_Not_Sun_Exposed_Suprapubic	NDUFB4	rs804979	Skin_Not_Sun_Exposed_Suprapubic_NDUFB4_rs804979	G	A	0.784333	-0.117113	0.0307375	0.000158355	0.00742599	0.0235525	0.752537	False
Skin_Sun_Exposed_Lower_leg	NDUFB4	rs804996	Skin_Sun_Exposed_Lower_leg_NDUFB4_rs804996	G	C	0.514073	-0.0970623	0.0240864	6.39345e-05	#N/A	#N/A	#N/A	#N/A
Colon_Sigmoid	NDUFB10	rs8055439	Colon_Sigmoid_NDUFB10_rs8055439	C	T	0.33805	0.115745	0.0280914	5.07352e-05	-0.0231198	0.0222601	0.298982	False
Prostate	NDUFAB1	rs8058691	Prostate_NDUFAB1_rs8058691	C	G	0.350679	0.117492	0.0331891	0.000508532	0.00688889	0.0203776	0.735316	False
Artery_Aorta	NDUFAB1	rs8063500	Artery_Aorta_NDUFAB1_rs8063500	A	G	0.0116279	-0.382019	0.118047	0.00133947	#N/A	#N/A	#N/A	#N/A
Brain_Hypothalamus	NDUFB8	rs807015	Brain_Hypothalamus_NDUFB8_rs807015	T	G	0.864706	0.186597	0.0545162	0.000829289	-0.0171069	0.0202811	0.398955	False
Testis	NDUFV2	rs8090337	Testis_NDUFV2_rs8090337	G	A	0.0481366	-0.384728	0.0941339	5.7843e-05	#N/A	#N/A	#N/A	#N/A
Esophagus_Gastroesophageal_Junction	NDUFV2	rs8094954	Esophagus_Gastroesophageal_Junction_NDUFV2_rs8094954	T	A	0.0575758	0.177744	0.0529041	0.000890593	0.0435897	0.0333136	0.190716	False
Stomach	NDUFB7	rs8102930	Stomach_NDUFB7_rs8102930	C	T	0.376543	0.112488	0.0292331	0.00014881	-0.00536351	0.0213712	0.801838	False
Brain_Caudate_basal_ganglia	NDUFA11	rs8103191	Brain_Caudate_basal_ganglia_NDUFA11_rs8103191	G	C	0.860825	-0.175214	0.0443671	0.000119022	-0.0275612	0.0202153	0.172762	False
Skin_Sun_Exposed_Lower_leg	NDUFB7	rs8107904	Skin_Sun_Exposed_Lower_leg_NDUFB7_rs8107904	A	G	0.624793	0.0587975	0.0154933	0.000164492	0.05364	0.0405323	0.185706	False
Cells_Cultured_fibroblasts	NDUFS7	rs8111101	Cells_Cultured_fibroblasts_NDUFS7_rs8111101	C	A	0.0165631	0.249226	0.069028	0.00034316	0.0460746	0.0410912	0.26217	False
Thyroid	NDUFA4L2	rs812282	Thyroid_NDUFA4L2_rs812282	C	G	0.989547	0.507186	0.162664	0.00192489	#N/A	#N/A	#N/A	#N/A
Brain_Frontal_Cortex_BA9	NDUFV3	rs8126760	Brain_Frontal_Cortex_BA9_NDUFV3_rs8126760	A	G	0.38	0.244564	0.0470743	7.3684e-07	-0.00610638	0.00965923	0.527269	False
Ovary	NDUFA6	rs8140914	Ovary_NDUFA6_rs8140914	T	C	0.0299401	1.39517	0.125544	1.84775e-20	0.00676097	0.00476551	0.155978	False
Whole_Blood	NDUFC1	rs8192000	Whole_Blood_NDUFC1_rs8192000	A	G	0.0141791	-0.31191	0.0754992	4.11962e-05	-0.00232663	0.0400115	0.95363	False
Whole_Blood	NDUFA12	rs835044	Whole_Blood_NDUFA12_rs835044	C	T	0.666418	-0.321307	0.0221165	3.40543e-41	-0.0214138	0.00757998	0.00472738	True	rs61937919_C_T	0.035684	Fail
Breast_Mammary_Tissue	NDUFA10	rs8369	Breast_Mammary_Tissue_NDUFA10_rs8369	A	G	0.132576	-0.69179	0.0414107	1.07391e-45	-0.000211191	0.00452565	0.96278	False
Colon_Transverse	NDUFAF4	rs850434	Colon_Transverse_NDUFAF4_rs850434	C	T	0.123641	0.375994	0.0482921	1.15204e-13	0.0112385	0.00891317	0.207351	False
Esophagus_Mucosa	NDUFAF4	rs850436	Esophagus_Mucosa_NDUFAF4_rs850436	T	A	0.144869	0.210725	0.0337159	9.9507e-10	0.0203649	0.0159008	0.200282	False
Breast_Mammary_Tissue	NDUFA4L2	rs865835134	Breast_Mammary_Tissue_NDUFA4L2_rs865835134	T	G	0.010101	0.689992	0.144838	2.8633e-06	#N/A	#N/A	#N/A	#N/A
Brain_Amygdala	NDUFB3	rs869134	Brain_Amygdala_NDUFB3_rs869134	G	C	0.459677	0.177632	0.0586087	0.00307795	#N/A	#N/A	#N/A	#N/A
Lung	NDUFS8	rs886701	Lung_NDUFS8_rs886701	T	C	0.243689	0.194448	0.0193062	1.24687e-21	0.000135152	0.0138351	0.992206	False
Esophagus_Muscularis	NDUFS1	rs888085	Esophagus_Muscularis_NDUFS1_rs888085	T	G	0.512903	-0.186833	0.0152178	1.4275e-29	0.0261442	0.0124742	0.036095	True	rs72941240_A_T	0.00178374	Fail
Nerve_Tibial	NDUFAB1	rs890845	Nerve_Tibial_NDUFAB1_rs890845	G	A	0.680451	0.0618872	0.0198648	0.00195115	0.0519962	0.0389677	0.182092	False
Thyroid	NDUFB7	rs891089	Thyroid_NDUFB7_rs891089	T	C	0.580139	-0.0921658	0.0146265	6.44367e-10	0.0148472	0.0251916	0.555613	False
Brain_Substantia_nigra	NDUFS5	rs913864	Brain_Substantia_nigra_NDUFS5_rs913864	T	C	0.482456	-0.256064	0.0611183	6.56486e-05	-0.00718258	0.00901415	0.425561	False
Prostate	NDUFS6	rs924459	Prostate_NDUFS6_rs924459	C	T	0.040724	-0.314898	0.0806007	0.000131926	-0.00946052	0.0233183	0.684954	False
Brain_Caudate_basal_ganglia	NDUFAF2	rs9291689	Brain_Caudate_basal_ganglia_NDUFAF2_rs9291689	C	A	0.324742	0.181775	0.0417282	2.40586e-05	-0.00330662	0.0136421	0.808484	False
Cells_Cultured_fibroblasts	NDUFS1	rs929646	Cells_Cultured_fibroblasts_NDUFS1_rs929646	T	C	0.490683	-0.355074	0.0151804	1.14846e-77	0.0137211	0.00656145	0.0365131	True	rs72941240_A_T	0.00178374	Fail
Brain_Hypothalamus	NDUFV2	rs9304048	Brain_Hypothalamus_NDUFV2_rs9304048	C	T	0.444118	0.160614	0.0417221	0.000184701	0.015084	0.0143474	0.293104	False
Lung	NDUFS7	rs9304919	Lung_NDUFS7_rs9304919	C	T	0.534951	0.0920753	0.0223164	4.40867e-05	-0.0281378	0.0268976	0.29551	False
Whole_blood	NDUFAF3	rs9399137	Whole_blood_NDUFAF3_rs9399137	C	T	0.264393	0.0574623	0.00988429	6.1217e-09	-0.735578	0.0458318	5.76134e-58	True	rs34164109_T_C	0.994785	Pass
Liver	NDUFA8	rs9408932	Liver_NDUFA8_rs9408932	A	G	0.0144231	0.466645	0.133023	0.000579386	0.0136223	0.0154271	0.37723	False
Nerve_Tibial	NDUFB8	rs9420786	Nerve_Tibial_NDUFB8_rs9420786	A	G	0.0159774	-0.298254	0.0843199	0.000445299	0.448812	0.352753	0.203262	False
Skin_Sun_Exposed_Lower_leg	NDUFB8	rs9420789	Skin_Sun_Exposed_Lower_leg_NDUFB8_rs9420789	C	A	0.0173841	-0.419058	0.0870013	1.90325e-06	#N/A	#N/A	#N/A	#N/A
Adrenal_Gland	NDUFAF4	rs9480900	Adrenal_Gland_NDUFAF4_rs9480900	T	C	0.148069	0.328287	0.0554962	1.48227e-08	0.0128144	0.00967111	0.185165	False
Whole_Blood	NDUFAF4	rs9481114	Whole_Blood_NDUFAF4_rs9481114	A	G	0.011194	-0.464436	0.124674	0.00021359	#N/A	#N/A	#N/A	#N/A
Artery_Tibial	NDUFB7	rs9543	Artery_Tibial_NDUFB7_rs9543	C	G	0.553082	-0.0650734	0.0135478	2.05112e-06	#N/A	#N/A	#N/A	#N/A
Uterus	NDUFA7	rs957230956	Uterus_NDUFA7_rs957230956	A	G	0.00387597	-1.48204	0.411035	0.000479994	#N/A	#N/A	#N/A	#N/A
Vagina	NDUFB6	rs958532	Vagina_NDUFB6_rs958532	T	C	0.0815603	-0.25132	0.0797812	0.0020763	0.00213302	0.0162124	0.895327	False
Vagina	NDUFA10	rs967477	Vagina_NDUFA10_rs967477	C	G	0.148936	-0.417744	0.0800517	7.99841e-07	-0.000191929	0.00749454	0.979569	False
Lung	NDUFA12	rs9739426	Lung_NDUFA12_rs9739426	C	T	0.404854	0.420743	0.0270684	7.85698e-44	-0.0139394	0.00553925	0.0118535	True	rs61937919_C_T	0.0379498	Fail
Artery_Tibial	NDUFA12	rs9739952	Artery_Tibial_NDUFA12_rs9739952	C	A	0.420377	0.0950729	0.0167195	2.17906e-08	-0.0648429	0.0245801	0.00833905	True	rs61937919_C_T	0.0379498	Fail
Brain_Cerebellar_Hemisphere	NDUFB5	rs9758723	Brain_Cerebellar_Hemisphere_NDUFB5_rs9758723	C	T	0.5	-0.166182	0.033345	1.8779e-06	0.0175308	0.0142976	0.220147	False
Brain_Amygdala	NDUFB10	rs9788942	Brain_Amygdala_NDUFB10_rs9788942	A	G	0.310078	0.153292	0.0451787	0.00097898	0.0165638	0.0163309	0.310458	False
Spleen	NDUFA9	rs979878	Spleen_NDUFA9_rs979878	A	G	0.779736	-0.165111	0.0335421	1.86965e-06	-0.0265004	0.0196958	0.17847	False
Muscle_Skeletal	NDUFA8	rs9802908	Muscle_Skeletal_NDUFA8_rs9802908	A	T	0.412518	-0.0419668	0.011147	0.000182074	0.0148834	0.059783	0.803393	False
Stomach	NDUFA8	rs9802913	Stomach_NDUFA8_rs9802913	C	T	0.436728	-0.0854531	0.0232583	0.000288009	0.00715293	0.0293892	0.807706	False
Colon_Transverse	NDUFB5	rs9816801	Colon_Transverse_NDUFB5_rs9816801	C	G	0.495924	-0.076599	0.0208571	0.000284566	#N/A	#N/A	#N/A	#N/A
Skin_Sun_Exposed_Lower_leg	NDUFB5	rs9831673	Skin_Sun_Exposed_Lower_leg_NDUFB5_rs9831673	C	T	0.499174	-0.281107	0.0212964	1.22646e-34	0.0112495	0.00843558	0.182344	False
Vagina	NDUFAF3	rs9833388	Vagina_NDUFAF3_rs9833388	C	G	0.751773	0.350845	0.0820941	3.96182e-05	0.0763899	0.00790406	4.26135e-22	True	rs6803264_T_C	0.958854	Pass
Cells_EBV-transformed_lymphocytes	NDUFB5	rs9833938	Cells_EBV-transformed_lymphocytes_NDUFB5_rs9833938	G	T	0.0782313	0.387893	0.102077	0.000227135	-0.00863408	0.0111544	0.438899	False
Adipose_Subcutaneous	NDUFAF3	rs9848268	Adipose_Subcutaneous_NDUFAF3_rs9848268	T	C	0.787435	0.0821551	0.0185773	1.19367e-05	0.305532	0.0336157	9.99845e-20	True	rs6763557_G_T	1	Pass
Ovary	NDUFB5	rs9863272	Ovary_NDUFB5_rs9863272	T	G	0.703593	-0.230217	0.0600442	0.000197367	0.00625236	0.0107751	0.561737	False
Esophagus_Muscularis	NDUFAF3	rs9865051	Esophagus_Muscularis_NDUFAF3_rs9865051	T	C	0.774194	0.155183	0.0304919	5.56942e-07	0.169097	0.0177764	1.86253e-21	True	rs4292260_T_C	0.955061	Pass
Whole_blood	NDUFAF3	rs9866749	Whole_blood_NDUFAF3_rs9866749	A	T	0.278503	-0.0859176	0.011012	6.0837e-15	0.329397	0.0300951	7.0064e-28	True	rs11130204_A_G	0.721392	Pass
Brain_Hypothalamus	NDUFB4	rs9871998	Brain_Hypothalamus_NDUFB4_rs9871998	A	C	0.182353	-0.149431	0.0459879	0.00147255	-0.00246515	0.0203458	0.903562	False
Pituitary	NDUFB5	rs9875917	Pituitary_NDUFB5_rs9875917	C	G	0.495781	-0.163128	0.0441579	0.000285699	#N/A	#N/A	#N/A	#N/A
Esophagus_Gastroesophageal_Junction	NDUFB5	rs9876689	Esophagus_Gastroesophageal_Junction_NDUFB5_rs9876689	C	T	0.174242	0.106785	0.0292398	0.000311413	-0.0156136	0.0284488	0.58312	False
Colon_Sigmoid	NDUFA8	rs9886930	Colon_Sigmoid_NDUFA8_rs9886930	C	T	0.0141509	-0.494554	0.103467	2.92203e-06	#N/A	#N/A	#N/A	#N/A
Skin_Sun_Exposed_Lower_leg	NDUFAF3	rs990211	Skin_Sun_Exposed_Lower_leg_NDUFAF3_rs990211	G	A	0.796694	0.0839142	0.0229326	0.00027811	0.262101	0.035068	7.77409e-14	True	rs6442129_T_C	0.801014	Pass
Muscle_Skeletal	NDUFAB1	rs9924570	Muscle_Skeletal_NDUFAB1_rs9924570	A	G	0.0736544	-0.0816116	0.0234443	0.000533559	0.101816	0.0725203	0.160328	False
Prostate	NDUFB10	rs9926532	Prostate_NDUFB10_rs9926532	C	T	0.113122	0.277801	0.0624811	1.52173e-05	0.0190546	0.0207199	0.357765	False
Brain_Frontal_Cortex_BA9	NDUFAB1	rs9930491	Brain_Frontal_Cortex_BA9_NDUFAB1_rs9930491	A	G	0.208571	0.115005	0.0326092	0.000575271	0.00978305	0.0256954	0.703402	False
Thyroid	NDUFAB1	rs9936146	Thyroid_NDUFAB1_rs9936146	A	T	0.0496516	0.20354	0.0391305	2.87944e-07	-0.0200933	0.0365471	0.582461	False
Whole_blood	NDUFV3	rs9975817	Whole_blood_NDUFV3_rs9975817	G	A	0.0586456	-0.641725	0.0165183	1e-200	0.00404955	0.00710086	0.568481	False
Brain_Caudate_basal_ganglia	NDUFS8	rs999571	Brain_Caudate_basal_ganglia_NDUFS8_rs999571	A	G	0.134021	-0.348708	0.0436419	2.94767e-13	-0.00519919	0.0102487	0.611942	False

## Sheet: ST2.MG3-ins-select
Supplementary Table 2. Validation of genetic predictors for the MG3 target.
Genetic association info of the expression level of the genes										HbA1c info
Tissue	Gene	SNP	Phenotype	Effect_allele	Other_allele	Effect_allele_freq	Beta	Se	P	beta.mr.HbA1c	se.mr.HbA1c	pval.mr.HbA1c	pass.mr.HbA1c	HbA1c-singal-in-region	LD-r2.HbA1c	pass.LD.check.HbA1c
Brain_Caudate_basal_ganglia	GPD2	rs113166539	Brain_Caudate_basal_ganglia_GPD2_rs113166539	A	G	0.0747423	0.24596	0.0685893	0.000450369	0.0266096	0.0176155	0.130895	False
Brain_Cerebellum	GPD2	rs115167096	Brain_Cerebellum_GPD2_rs115167096	A	G	0.0287081	0.469307	0.117161	9.25156e-05	-0.004975	0.0159324	0.754846	False
Spleen	GPD2	rs115440450	Spleen_GPD2_rs115440450	A	G	0.0132159	0.654573	0.21836	0.00309007	#N/A	#N/A	#N/A	#N/A
Brain_Frontal_Cortex_BA9	GPD2	rs115712258	Brain_Frontal_Cortex_BA9_GPD2_rs115712258	G	A	0.0114286	-0.57745	0.15989	0.000428092	0.0052718	0.0152647	0.729825	False
Breast_Mammary_Tissue	GPD2	rs11889246	Breast_Mammary_Tissue_GPD2_rs11889246	A	C	0.22096	0.22989	0.0453038	6.54228e-07	-0.0419192	0.0114603	0.000254404	True	rs13025001_C_G	1	Pass
Liver	GPD2	rs1283761	Liver_GPD2_rs1283761	C	T	0.637019	0.225571	0.0608515	0.000284609	-0.00770046	0.010727	0.472845	False
Vagina	GPD2	rs1283762	Vagina_GPD2_rs1283762	G	T	0.262411	0.20876	0.0650867	0.0017314	-0.00411688	0.012912	0.749846	False
Brain_Anterior_cingulate_cortex_BA24	GPD2	rs141479318	Brain_Anterior_cingulate_cortex_BA24_GPD2_rs141479318	T	TTCTG	0.414966	0.233889	0.04925	5.62731e-06	#N/A	#N/A	#N/A	#N/A
Testis	GPD2	rs141595198	Testis_GPD2_rs141595198	C	T	0.0326087	0.362719	0.0959026	0.000191901	0.0238234	0.0169724	0.160421	False
Cells_EBV-transformed_lymphocytes	GPD2	rs142685041	Cells_EBV-transformed_lymphocytes_GPD2_rs142685041	C	T	0.0204082	0.839946	0.242684	0.000742227	0.00835625	0.0115413	0.469049	False
Small_Intestine_Terminal_Ileum	GPD2	rs146293129	Small_Intestine_Terminal_Ileum_GPD2_rs146293129	C	CT	0.0258621	-0.621691	0.107668	5.13507e-08	#N/A	#N/A	#N/A	#N/A
Prostate	GPD2	rs146706253	Prostate_GPD2_rs146706253	A	G	0.0113122	0.733941	0.218836	0.000970726	-0.0490734	0.0169496	0.00378848	True	rs35996226_A_G	0.0018871	Fail
Thyroid	GPD2	rs147178382	Thyroid_GPD2_rs147178382	A	G	0.0209059	0.576226	0.0939579	1.74601e-09	-0.0489218	0.0183088	0.00753921	True	rs2568816_T_G	0.0134922	Fail
Skin_Sun_Exposed_Lower_leg	GPD2	rs148350919	Skin_Sun_Exposed_Lower_leg_GPD2_rs148350919	C	T	0.0280992	-0.248672	0.0781471	0.00154703	-0.0254854	0.0278962	0.360938	False
Skin_Not_Sun_Exposed_Suprapubic	GPD2	rs16841777	Skin_Not_Sun_Exposed_Suprapubic_GPD2_rs16841777	C	A	0.0386847	-0.191927	0.0574506	0.000905652	-0.0849646	0.0467047	0.0688831	False
Brain_Amygdala	GPD2	rs186479028	Brain_Amygdala_GPD2_rs186479028	C	T	0.012	1.66371	0.372586	2.03612e-05	0.00102103	0.00590283	0.862673	False
Esophagus_Mucosa	GPD2	rs188308341	Esophagus_Mucosa_GPD2_rs188308341	C	T	0.0160966	-0.359259	0.0894744	7.01576e-05	0.0708792	0.029764	0.0172483	True	rs2568816_T_G	0.0134922	Fail
Heart_Left_Ventricle	GPD2	rs1914654	Heart_Left_Ventricle_GPD2_rs1914654	C	T	0.489637	0.116705	0.0311527	0.000213333	-0.00263459	0.0200968	0.8957	False
Stomach	GPD2	rs199804885	Stomach_GPD2_rs199804885	A	ATCT	0.0509259	-0.185463	0.0497869	0.000237854	#N/A	#N/A	#N/A	#N/A
Brain_Cortex	GPD2	rs267991	Brain_Cortex_GPD2_rs267991	A	G	0.887805	-0.172392	0.0425018	7.67973e-05	-0.0162461	0.0269682	0.546896	False
Whole_Blood	GPD2	rs298225	Whole_Blood_GPD2_rs298225	C	T	0.23552	0.280979	0.00925986	1e-200	-0.0172248	0.00961352	0.0731775	False
Lung	GPD2	rs298247	Lung_GPD2_rs298247	C	G	0.140777	0.215679	0.0447092	1.9357e-06	-0.0312399	0.0142916	0.0288234	True	rs4664818_G_A	0.211758	Fail
Adipose_Subcutaneous	GPD2	rs298253	Adipose_Subcutaneous_GPD2_rs298253	G	C	0.39673	0.247666	0.0305106	3.58305e-15	#N/A	#N/A	#N/A	#N/A
Esophagus_Muscularis	GPD2	rs298281	Esophagus_Muscularis_GPD2_rs298281	G	A	0.393548	0.131173	0.0319494	4.90176e-05	-0.0496871	0.0177407	0.00509857	True	rs4664822_T_A	0.940498	Pass
Nerve_Tibial	GPD2	rs298302	Nerve_Tibial_GPD2_rs298302	A	G	0.396617	0.315055	0.0308527	3.27695e-22	-0.0205202	0.00738093	0.0054331	True	rs57322146_A_G	0.936327	Pass
Cells_Cultured_fibroblasts	GPD2	rs298305	Cells_Cultured_fibroblasts_GPD2_rs298305	G	A	0.403727	0.305082	0.0243568	9.86094e-31	-0.0210127	0.00762647	0.00586504	True	rs4664818_G_A	0.927854	Pass
Whole_Blood	GPD2	rs35025466	Whole_Blood_GPD2_rs35025466	C	T	0.256918	0.226963	0.00905005	8.5581e-139	-0.023985	0.0114737	0.0365788	True	rs17208225_A_G	0.597268	Fail
Esophagus_Gastroesophageal_Junction	GPD2	rs36012397	Esophagus_Gastroesophageal_Junction_GPD2_rs36012397	A	G	0.410606	0.198229	0.0374059	2.38574e-07	-0.0327369	0.0117349	0.00527569	True	rs1462376_A_T	0.936327	Pass
Whole_Blood	GPD2	rs36052701	Whole_Blood_GPD2_rs36052701	G	T	0.120632	0.0954154	0.012315	9.3498e-15	-0.0501984	0.0363484	0.167269	False
Colon_Transverse	GPD2	rs4664825	Colon_Transverse_GPD2_rs4664825	T	C	0.703804	0.0956024	0.0195698	1.68935e-06	-0.0707953	0.0263393	0.00719201	True	rs7578131_A_C	0.942064	Pass
Whole_Blood	GPD2	rs536982883	Whole_Blood_GPD2_rs536982883	AC	A	0.311966	0.211325	0.0241841	2.36449e-17	#N/A	#N/A	#N/A	#N/A
Brain_Spinal_cord_cervical_c-1	GPD2	rs559182866	Brain_Spinal_cord_cervical_c-1_GPD2_rs559182866	A	G	0.015873	-0.655282	0.217051	0.00321079	-0.00116796	0.0224041	0.958424	False
Muscle_Skeletal	GPD2	rs56842877	Muscle_Skeletal_GPD2_rs56842877	G	A	0.0127479	-0.459562	0.110051	3.38263e-05	#N/A	#N/A	#N/A	#N/A
Brain_Hypothalamus	GPD2	rs62175220	Brain_Hypothalamus_GPD2_rs62175220	T	C	0.0205882	0.593761	0.169151	0.00061586	#N/A	#N/A	#N/A	#N/A
Artery_Coronary	GPD2	rs655387	Artery_Coronary_GPD2_rs655387	A	C	0.413146	0.248348	0.0485493	8.25229e-07	-0.0228047	0.0093067	0.0142716	True	rs4664822_T_A	0.643364	Fail
Brain_Hippocampus	GPD2	rs71419072	Brain_Hippocampus_GPD2_rs71419072	G	A	0.0151515	-0.465386	0.150939	0.00251991	-0.0117391	0.0169762	0.489251	False
Artery_Aorta	GPD2	rs72891719	Artery_Aorta_GPD2_rs72891719	A	G	0.0387597	-0.414264	0.105061	9.90427e-05	-0.0176612	0.0120266	0.141966	False
Adrenal_Gland	GPD2	rs72904209	Adrenal_Gland_GPD2_rs72904209	C	T	0.113734	-0.325643	0.0841845	0.000149837	-0.01308	0.01035	0.206314	False
Uterus	GPD2	rs73009983	Uterus_GPD2_rs73009983	T	G	0.0465116	-0.726952	0.207695	0.000686246	0.106577	0.0489235	0.0293738	True	#N/A	#N/A	#N/A
Brain_Nucleus_accumbens_basal_ganglia	GPD2	rs74324583	Brain_Nucleus_accumbens_basal_ganglia_GPD2_rs74324583	T	G	0.0247525	0.46496	0.114472	7.56897e-05	-0.0249419	0.015842	0.115391	False
Minor_Salivary_Gland	GPD2	rs74530240	Minor_Salivary_Gland_GPD2_rs74530240	T	C	0.0243056	-0.919412	0.238454	0.000187682	0.0303433	0.0141678	0.0322163	True	#N/A	#N/A	#N/A
Pancreas	GPD2	rs75063833	Pancreas_GPD2_rs75063833	C	T	0.0131148	0.680087	0.189657	0.000403941	0.00444017	0.0136188	0.744401	False
Pituitary	GPD2	rs75738759	Pituitary_GPD2_rs75738759	T	C	0.0379747	-0.374662	0.0954049	0.000118863	-0.0202892	0.0181903	0.264684	False
Brain_Cerebellar_Hemisphere	GPD2	rs7608383	Brain_Cerebellar_Hemisphere_GPD2_rs7608383	C	A	0.134286	0.220518	0.0577435	0.00020354	0.00399931	0.0165968	0.80958	False
Colon_Sigmoid	GPD2	rs7609238	Colon_Sigmoid_GPD2_rs7609238	G	A	0.833333	0.193474	0.042834	9.48744e-06	0.00173579	0.0177233	0.921981	False
Brain_Putamen_basal_ganglia	GPD2	rs76786531	Brain_Putamen_basal_ganglia_GPD2_rs76786531	C	T	0.00294118	3.56387	0.512626	1.56841e-10	-0.00192987	0.00332644	0.561807	False
Ovary	GPD2	rs78876301	Ovary_GPD2_rs78876301	C	A	0.0179641	0.721175	0.215259	0.00106343	#N/A	#N/A	#N/A	#N/A
Brain_Substantia_nigra	GPD2	rs78877001	Brain_Substantia_nigra_GPD2_rs78877001	G	A	0.0263158	-0.840538	0.216165	0.000194101	#N/A	#N/A	#N/A	#N/A

## Sheet: ST3.AMPK-ins-select
Supplementary Table 3. Validation of genetic predictors for the AMPK target.
Genetic association info of the expression level of the genes										HbA1c info
Tissue	Gene	SNP	Phenotype	Effect_allele	Other_allele	Effect_allele_freq	Beta	Se	P	beta.mr.HbA1c	se.mr.HbA1c	pval.mr.HbA1c	pass.mr.HbA1c	HbA1c-singal-in-region	LD-r2.HbA1c	pass.LD.check.HbA1c
Muscle_Skeletal	PRKAA1	rs1001684	Muscle_Skeletal_PRKAA1_rs1001684	A	C	0.267705	0.145301	0.0221178	1.05125e-10	0.00735095	0.0185147	0.691343	False
Pancreas	PRKAA1	rs1002423	Pancreas_PRKAA1_rs1002423	T	C	0.27377	0.181984	0.0331919	1.02284e-07	-0.00133347	0.0143579	0.926004	False
Colon_Transverse	PRKAA1	rs10036575	Colon_Transverse_PRKAA1_rs10036575	C	T	0.230978	0.0835769	0.0228899	0.000308128	0.00577241	0.0338036	0.86441	False
Artery_Aorta	PRKAA1	rs10039983	Artery_Aorta_PRKAA1_rs10039983	T	C	0.431525	-0.0946049	0.0229873	4.93053e-05	0.0578997	0.024337	0.0173558	True	rs4546432_C_T	0.505648	Fail
Brain_Caudate_basal_ganglia	PRKAG3	rs10167612	Brain_Caudate_basal_ganglia_PRKAG3_rs10167612	A	G	0.0979381	0.413327	0.103679	0.00010323	-0.00384635	0.0107356	0.720133	False
Small_Intestine_Terminal_Ileum	PRKAG2	rs10272655	Small_Intestine_Terminal_Ileum_PRKAG2_rs10272655	T	C	0.218391	0.181542	0.0415254	2.45238e-05	0.054334	0.0157264	0.000550382	True	rs10272655	1	Pass
Colon_Transverse	PRKAG2	rs1029944	Colon_Transverse_PRKAG2_rs1029944	A	G	0.0108696	-0.491642	0.149492	0.0011269	0.0453623	0.0230859	0.0494219	True	NA	NA	Pass
Brain_Frontal_Cortex_BA9	PRKAB1	rs10774515	Brain_Frontal_Cortex_BA9_PRKAB1_rs10774515	G	A	0.668571	0.280732	0.0675142	5.67085e-05	0.00221247	0.00868871	0.799004	False
Esophagus_Gastroesophageal_Junction	PRKAA2	rs10789014	Esophagus_Gastroesophageal_Junction_PRKAA2_rs10789014	C	T	0.371212	-0.124582	0.029648	3.5788e-05	0.0262518	0.0195325	0.178947	False
Thyroid	PRKAA2	rs10789041	Thyroid_PRKAA2_rs10789041	G	A	0.437282	0.118097	0.0249497	2.87275e-06	0.0193079	0.0196296	0.325308	False
Testis	PRKAG1	rs10875910	Testis_PRKAG1_rs10875910	C	G	0.329193	-0.293244	0.0432801	7.89478e-11	0.0153221	0.00817476	0.0608875	False
Prostate	PRKAG2	rs10952360	Prostate_PRKAG2_rs10952360	C	T	0.316742	-0.172591	0.0522469	0.00115132	0.0169482	0.0146972	0.248846	False
Brain_Substantia_nigra	PRKAB1	rs11064655	Brain_Substantia_nigra_PRKAB1_rs11064655	A	G	0.0263158	-0.862832	0.243768	0.000639733	0.00486468	0.00709709	0.493062	False
Brain_Cortex	PRKAB1	rs11064832	Brain_Cortex_PRKAB1_rs11064832	A	G	0.0390244	-0.398669	0.126568	0.00193981	#N/A	#N/A	#N/A	#N/A
Whole_Blood	PRKAB1	rs11064880	Whole_Blood_PRKAB1_rs11064880	T	C	0.0293865	-0.340603	0.0277791	1.4632e-34	0.01694	0.0222512	0.446473	False
Cells_EBV-transformed_lymphocytes	PRKAB1	rs11064881	Cells_EBV-transformed_lymphocytes_PRKAB1_rs11064881	A	G	0.0680272	1.23021	0.169711	4.18983e-11	-0.00427488	0.00357736	0.232094	False
Brain_Spinal_cord_cervical_c-1	PRKAG2	rs111340377	Brain_Spinal_cord_cervical_c-1_PRKAG2_rs111340377	A	G	0.0119048	1.3164	0.326856	0.00010929	0.00899347	0.0212853	0.672646	False
Brain_Anterior_cingulate_cortex_BA24	PRKAA1	rs111391242	Brain_Anterior_cingulate_cortex_BA24_PRKAA1_rs111391242	T	C	0.0238095	-0.842482	0.212954	0.000128336	-0.0107846	0.00939652	0.251085	False
Brain_Spinal_cord_cervical_c-1	PRKAG1	rs111687164	Brain_Spinal_cord_cervical_c-1_PRKAG1_rs111687164	T	A	0.0357143	0.685123	0.186398	0.000382114	0.0151768	0.0116913	0.194244	False
Esophagus_Mucosa	PRKAG1	rs11168828	Esophagus_Mucosa_PRKAG1_rs11168828	A	G	0.0633803	-0.155052	0.0411482	0.000187582	-0.0386083	0.0286614	0.177963	False
Nerve_Tibial	PRKAG2	rs111917256	Nerve_Tibial_PRKAG2_rs111917256	G	A	0.0103383	0.397244	0.0954706	3.78106e-05	#N/A	#N/A	#N/A	#N/A
Brain_Anterior_cingulate_cortex_BA24	PRKAA2	rs11206691	Brain_Anterior_cingulate_cortex_BA24_PRKAA2_rs11206691	G	T	0.585034	0.153338	0.0458718	0.00110186	0.0220493	0.0159902	0.167916	False
Adrenal_Gland	PRKAA2	rs11206794	Adrenal_Gland_PRKAA2_rs11206794	C	T	0.525751	0.239723	0.0720028	0.00104266	8.3901e-05	0.00960358	0.993029	False
Brain_Putamen_basal_ganglia	PRKAA2	rs11206887	Brain_Putamen_basal_ganglia_PRKAA2_rs11206887	A	G	0.802941	0.204773	0.0592523	0.000741231	0.0248705	0.0156652	0.11237	False
Brain_Frontal_Cortex_BA9	PRKAA2	rs11206932	Brain_Frontal_Cortex_BA9_PRKAA2_rs11206932	A	T	0.137143	0.17035	0.0551131	0.00242418	0.00369081	0.0203105	0.855803	False
Skin_Sun_Exposed_Lower_leg	PRKAG1	rs112141889	Skin_Sun_Exposed_Lower_leg_PRKAG1_rs112141889	T	A	0.014876	0.3432	0.084479	5.58128e-05	-0.0488724	0.0280726	0.0816957	False
Skin_Not_Sun_Exposed_Suprapubic	PRKAG1	rs112155976	Skin_Not_Sun_Exposed_Suprapubic_PRKAG1_rs112155976	G	A	0.0154739	0.504978	0.102228	1.10749e-06	#N/A	#N/A	#N/A	#N/A
Brain_Nucleus_accumbens_basal_ganglia	PRKAB2	rs112181215	Brain_Nucleus_accumbens_basal_ganglia_PRKAB2_rs112181215	T	C	0.0123762	0.723667	0.251265	0.00451345	#N/A	#N/A	#N/A	#N/A
Brain_Cortex	PRKAB2	rs11239930	Brain_Cortex_PRKAB2_rs11239930	A	G	0.465854	-0.19946	0.0467549	3.34292e-05	-0.00962398	0.0115943	0.406504	False
Brain_Cerebellum	PRKAB2	rs11239951	Brain_Cerebellum_PRKAB2_rs11239951	T	C	0.492823	-0.2792	0.039345	3.37298e-11	-0.00813001	0.00831232	0.328041	False
Adrenal_Gland	PRKAB2	rs11240099	Adrenal_Gland_PRKAB2_rs11240099	C	T	0.0772532	0.32197	0.0912845	0.000524925	-0.0268895	0.0147594	0.0684782	False
Breast_Mammary_Tissue	PRKAA2	rs112586741	Breast_Mammary_Tissue_PRKAA2_rs112586741	G	A	0.0631313	-0.228565	0.0615648	0.000241207	0.00837355	0.0205491	0.683648	False
Brain_Hypothalamus	PRKAG1	rs112770695	Brain_Hypothalamus_PRKAG1_rs112770695	A	G	0.0352941	-0.460373	0.13271	0.000709048	0.007563	0.0142224	0.594887	False
Skin_Sun_Exposed_Lower_leg	PRKAA1	rs112959015	Skin_Sun_Exposed_Lower_leg_PRKAA1_rs112959015	A	G	0.0181818	-0.240785	0.0714505	0.000806028	0.02943	0.0298117	0.323546	False
Ovary	PRKAA1	rs113050214	Ovary_PRKAA1_rs113050214	G	A	0.0149701	0.579983	0.153065	0.000232377	-0.0076516	0.0157832	0.627823	False
Adipose_Visceral_Omentum	PRKAG2	rs113597667	Adipose_Visceral_Omentum_PRKAG2_rs113597667	T	C	0.200426	0.118758	0.0364382	0.00121323	0.0107184	0.0261827	0.682267	False
Liver	PRKAA1	rs114143386	Liver_PRKAA1_rs114143386	T	A	0.0168269	-0.55545	0.171896	0.00148285	0.01286	0.0142067	0.365354	False
Whole_Blood	PRKAA1	rs114152040	Whole_Blood_PRKAA1_rs114152040	A	G	0.038806	-0.127235	0.0337776	0.000181629	-0.00412489	0.0525972	0.937491	False
Adrenal_Gland	PRKAA1	rs114195995	Adrenal_Gland_PRKAA1_rs114195995	T	C	0.0300429	0.417617	0.117296	0.000466359	0.0192135	0.0205636	0.350124	False
Esophagus_Muscularis	PRKAA2	rs114559354	Esophagus_Muscularis_PRKAA2_rs114559354	C	T	0.0215054	0.308034	0.075187	5.08256e-05	0.0173114	0.0244723	0.479326	False
Skin_Not_Sun_Exposed_Suprapubic	PRKAA2	rs114561339	Skin_Not_Sun_Exposed_Suprapubic_PRKAA2_rs114561339	A	C	0.0193424	0.27672	0.0712616	0.000118676	0.0380674	0.0210108	0.0700167	False
Brain_Spinal_cord_cervical_c-1	PRKAA1	rs114921487	Brain_Spinal_cord_cervical_c-1_PRKAA1_rs114921487	A	G	0.015873	-0.596844	0.19623	0.00299883	-0.0261124	0.0184269	0.156461	False
Lung	PRKAA2	rs115505021	Lung_PRKAA2_rs115505021	T	G	0.0116505	-0.454148	0.124477	0.000295095	#N/A	#N/A	#N/A	#N/A
Adipose_Subcutaneous	PRKAA1	rs115563863	Adipose_Subcutaneous_PRKAA1_rs115563863	G	A	0.0154905	0.345053	0.0884295	0.000108159	#N/A	#N/A	#N/A	#N/A
Colon_Sigmoid	PRKAG3	rs115766605	Colon_Sigmoid_PRKAG3_rs115766605	A	G	0.0141509	-1.10663	0.303569	0.000321728	-0.00367566	0.0100124	0.713536	False
Brain_Caudate_basal_ganglia	PRKAA1	rs116196936	Brain_Caudate_basal_ganglia_PRKAA1_rs116196936	T	C	0.0231959	-0.388306	0.124631	0.00218983	-0.0087037	0.0216806	0.688088	False
Brain_Substantia_nigra	PRKAA1	rs116403719	Brain_Substantia_nigra_PRKAA1_rs116403719	A	G	0.0263158	-0.6809	0.197971	0.000889217	0.00710706	0.00859744	0.408436	False
Skin_Sun_Exposed_Lower_leg	PRKAA2	rs116673696	Skin_Sun_Exposed_Lower_leg_PRKAA2_rs116673696	C	T	0.0165289	0.311274	0.0865548	0.000352725	#N/A	#N/A	#N/A	#N/A
Brain_Nucleus_accumbens_basal_ganglia	PRKAG3	rs116779764	Brain_Nucleus_accumbens_basal_ganglia_PRKAG3_rs116779764	G	A	0.029703	-0.551792	0.16883	0.00132106	0.0115852	0.0131111	0.376904	False
Brain_Cerebellar_Hemisphere	PRKAB1	rs117113359	Brain_Cerebellar_Hemisphere_PRKAB1_rs117113359	C	T	0.0371429	-0.543929	0.131648	6.2813e-05	0.00450132	0.0104773	0.667467	False
Heart_Atrial_Appendage	PRKAG1	rs117710750	Heart_Atrial_Appendage_PRKAG1_rs117710750	T	C	0.0389785	0.167314	0.0487635	0.000684844	0.109961	0.0300871	0.000257435	True	rs11168488_G_A	0.0309183	Fail
Brain_Hypothalamus	PRKAG2	rs117844940	Brain_Hypothalamus_PRKAG2_rs117844940	T	G	0.0117647	0.947954	0.275646	0.000785009	0.00363646	0.0098221	0.711209	False
Whole_Blood	PRKAB1	rs117978621	Whole_Blood_PRKAB1_rs117978621	A	G	0.0370567	-0.216428	0.0220897	1.1506e-22	0.0235764	0.0309133	0.445664	False
Brain_Nucleus_accumbens_basal_ganglia	PRKAG1	rs118026998	Brain_Nucleus_accumbens_basal_ganglia_PRKAG1_rs118026998	G	T	0.0148515	-0.607041	0.189885	0.00167058	-0.0727282	0.0134302	6.11993e-08	True	rs182075612_T_C	0.149497	Fail
Brain_Amygdala	PRKAB1	rs118072026	Brain_Amygdala_PRKAB1_rs118072026	T	C	0.0775194	0.527024	0.137655	0.000220496	0.00724521	0.00845578	0.391536	False
Artery_Tibial	PRKAA1	rs11956047	Artery_Tibial_PRKAA1_rs11956047	A	G	0.269692	0.0810845	0.0182351	1.06973e-05	0.0134243	0.033174	0.685726	False
Nerve_Tibial	PRKAA1	rs11957736	Nerve_Tibial_PRKAA1_rs11957736	T	C	0.277256	0.0862442	0.0168058	4.2341e-07	0.011023	0.0301075	0.714275	False
Muscle_Skeletal	PRKAB2	rs12028924	Muscle_Skeletal_PRKAB2_rs12028924	C	T	0.483003	-0.22573	0.0255311	9.23622e-18	0.00313968	0.0103699	0.762066	False
Minor_Salivary_Gland	PRKAA2	rs12071373	Minor_Salivary_Gland_PRKAA2_rs12071373	G	A	0.0243056	-0.865679	0.247306	0.000654591	#N/A	#N/A	#N/A	#N/A
Colon_Transverse	PRKAA2	rs12133160	Colon_Transverse_PRKAA2_rs12133160	T	C	0.39538	0.106701	0.0254598	3.66501e-05	-0.0134835	0.0221591	0.542866	False
Whole_Blood	PRKAB2	rs12136129	Whole_Blood_PRKAB2_rs12136129	A	G	0.379176	0.213516	0.0120716	5.244e-70	0.0103294	0.0112207	0.357275	False
Brain_Frontal_Cortex_BA9	PRKAA1	rs12152725	Brain_Frontal_Cortex_BA9_PRKAA1_rs12152725	T	C	0.228571	0.179165	0.0444648	9.29285e-05	-0.0188536	0.0151905	0.214552	False
Artery_Coronary	PRKAG1	rs12303419	Artery_Coronary_PRKAG1_rs12303419	T	C	0.124413	0.206837	0.0648429	0.00169044	0.147266	0.0173649	2.23913e-17	True	#N/A	#N/A	#N/A
Colon_Transverse	PRKAG1	rs12305127	Colon_Transverse_PRKAG1_rs12305127	T	C	0.0190217	0.425813	0.0997234	2.63174e-05	#N/A	#N/A	#N/A	#N/A
Brain_Putamen_basal_ganglia	PRKAG3	rs12477394	Brain_Putamen_basal_ganglia_PRKAG3_rs12477394	A	G	0.0235294	0.692095	0.208798	0.00118918	-0.011875	0.0205333	0.563044	False
Thyroid	PRKAB2	rs1248338844	Thyroid_PRKAB2_rs1248338844	T	C	0.0130662	-0.396118	0.111088	0.000397302	#N/A	#N/A	#N/A	#N/A
Skin_Not_Sun_Exposed_Suprapubic	PRKAG2	rs12532553	Skin_Not_Sun_Exposed_Suprapubic_PRKAG2_rs12532553	T	C	0.425532	0.0903337	0.0259985	0.000561573	-0.0410091	0.0257147	0.110763	False
Lung	PRKAG2	rs12532588	Lung_PRKAG2_rs12532588	C	T	0.280583	-0.1326	0.0309409	2.23579e-05	-0.0257466	0.0190256	0.175973	False
Thyroid	PRKAG1	rs12582811	Thyroid_PRKAG1_rs12582811	G	T	0.128049	-0.0988161	0.0278704	0.000428304	0.127489	0.0338325	0.000164399	True	rs77541455_G_T	0.162453	Fail
Brain_Anterior_cingulate_cortex_BA24	PRKAB2	rs1320206625	Brain_Anterior_cingulate_cortex_BA24_PRKAB2_rs1320206625	A	G	0.0340136	-0.837242	0.168479	2.21568e-06	#N/A	#N/A	#N/A	#N/A
Brain_Spinal_cord_cervical_c-1	PRKAB2	rs1352742805	Brain_Spinal_cord_cervical_c-1_PRKAB2_rs1352742805	T	TGCCG	0.0674603	-0.46537	0.137452	0.00101244	#N/A	#N/A	#N/A	#N/A
Lung	PRKAB2	rs1359292934	Lung_PRKAB2_rs1359292934	T	TATG	0.0126214	-0.557291	0.108297	4.0002e-07	#N/A	#N/A	#N/A	#N/A
Ovary	PRKAB2	rs1366775344	Ovary_PRKAB2_rs1366775344	T	TGATGTAAATGACAAGTTAATG	0.482036	-0.341276	0.0556824	1.03146e-08	#N/A	#N/A	#N/A	#N/A
Brain_Frontal_Cortex_BA9	PRKAB2	rs1378108687	Brain_Frontal_Cortex_BA9_PRKAB2_rs1378108687	T	C	0.0114286	-0.677517	0.197048	0.00077872	#N/A	#N/A	#N/A	#N/A
Prostate	PRKAB1	rs137937400	Prostate_PRKAB1_rs137937400	A	G	0.0475113	0.452035	0.115776	0.000133194	0.0062139	0.0126683	0.623774	False
Minor_Salivary_Gland	PRKAG3	rs137950110	Minor_Salivary_Gland_PRKAG3_rs137950110	T	TAGAC	0.0138889	-1.1922	0.378817	0.00208366	#N/A	#N/A	#N/A	#N/A
Esophagus_Mucosa	PRKAA2	rs138315737	Esophagus_Mucosa_PRKAA2_rs138315737	T	C	0.0382294	0.21933	0.0627683	0.000525037	-0.0110464	0.033518	0.741728	False
Cells_Cultured_fibroblasts	PRKAB1	rs138621699	Cells_Cultured_fibroblasts_PRKAB1_rs138621699	A	AGGCACCTCTTCACAGGAC	0.0724638	1.13203	0.0590004	3.99712e-59	#N/A	#N/A	#N/A	#N/A
Brain_Amygdala	PRKAB2	rs1388686027	Brain_Amygdala_PRKAB2_rs1388686027	C	T	0.221311	0.287615	0.0912252	0.00211354	#N/A	#N/A	#N/A	#N/A
Small_Intestine_Terminal_Ileum	PRKAG1	rs139006955	Small_Intestine_Terminal_Ileum_PRKAG1_rs139006955	T	C	0.0143678	-0.468204	0.136254	0.000785796	0.0556488	0.0228981	0.0150873	True	rs10875939_A_T	0.0218584	Fail
Brain_Substantia_nigra	PRKAB2	rs1390508	Brain_Substantia_nigra_PRKAB2_rs1390508	T	C	0.114035	-0.437105	0.118006	0.000367679	-0.0129367	0.0144437	0.370431	False
Liver	PRKAG3	rs139405409	Liver_PRKAG3_rs139405409	A	T	0.0144231	-1.01096	0.294693	0.000758057	#N/A	#N/A	#N/A	#N/A
Testis	PRKAA1	rs139979561	Testis_PRKAA1_rs139979561	CCACTG	C	0.459627	-0.106209	0.0251183	3.23638e-05	-0.0124067	0.0220706	0.574024	False
Adipose_Visceral_Omentum	PRKAA2	rs140424697	Adipose_Visceral_Omentum_PRKAA2_rs140424697	A	G	0.0170576	-0.305037	0.0998087	0.00239217	-0.0290345	0.0292797	0.32138	False
Esophagus_Gastroesophageal_Junction	PRKAB2	rs1405124051	Esophagus_Gastroesophageal_Junction_PRKAB2_rs1405124051	A	G	0.0136364	0.506759	0.12887	0.000106554	#N/A	#N/A	#N/A	#N/A
Vagina	PRKAB2	rs1409266840	Vagina_PRKAB2_rs1409266840	T	A	0.0390071	0.614221	0.166979	0.000357217	#N/A	#N/A	#N/A	#N/A
Whole_Blood	PRKAB1	rs141007011	Whole_Blood_PRKAB1_rs141007011	C	T	0.0154864	-0.422657	0.0432046	1.3347e-22	0.00333675	0.0248783	0.893306	False
Breast_Mammary_Tissue	PRKAG1	rs141225931	Breast_Mammary_Tissue_PRKAG1_rs141225931	A	G	0.010101	-0.491909	0.100594	1.58588e-06	-0.0318799	0.0228376	0.162732	False
Brain_Hypothalamus	PRKAB2	rs1419348086	Brain_Hypothalamus_PRKAB2_rs1419348086	T	C	0.0117647	0.993113	0.255277	0.000159029	#N/A	#N/A	#N/A	#N/A
Cells_EBV-transformed_lymphocytes	PRKAB2	rs1421364688	Cells_EBV-transformed_lymphocytes_PRKAB2_rs1421364688	C	T	0.0238095	-0.896963	0.232923	0.000188901	#N/A	#N/A	#N/A	#N/A
Ovary	PRKAG1	rs142572664	Ovary_PRKAG1_rs142572664	T	C	0.00299401	2.4647	0.657747	0.000270246	-0.00516249	0.00408853	0.206705	False
Brain_Cerebellar_Hemisphere	PRKAA2	rs143535319	Brain_Cerebellar_Hemisphere_PRKAA2_rs143535319	G	A	0.0142857	-0.969734	0.228283	3.9927e-05	0.00644094	0.0130634	0.621975	False
Whole_Blood	PRKAB1	rs143756241	Whole_Blood_PRKAB1_rs143756241	T	C	0.0241137	-0.337767	0.031929	3.7371e-26	-0.0436307	0.0217043	0.0444068	True	rs804461_A_C	0.020263	Fail
Prostate	PRKAA2	rs143771409	Prostate_PRKAA2_rs143771409	T	C	0.0316742	-0.473132	0.13898	0.000816818	0.0279119	0.0161259	0.0834754	False
Heart_Atrial_Appendage	PRKAB2	rs1439483814	Heart_Atrial_Appendage_PRKAB2_rs1439483814	G	A	0.0231608	0.369195	0.104944	0.000501657	#N/A	#N/A	#N/A	#N/A
Esophagus_Muscularis	PRKAA1	rs144467824	Esophagus_Muscularis_PRKAA1_rs144467824	A	AAG	0.368817	-0.0971804	0.0195425	9.86143e-07	#N/A	#N/A	#N/A	#N/A
Artery_Aorta	PRKAA2	rs145215689	Artery_Aorta_PRKAA2_rs145215689	TCTTGAAAGG	T	0.136951	-0.179001	0.0494233	0.000340548	-0.00104485	0.0188636	0.955828	False
Brain_Putamen_basal_ganglia	PRKAB2	rs1458790757	Brain_Putamen_basal_ganglia_PRKAB2_rs1458790757	T	C	0.0147059	-1.09485	0.289258	0.000233677	#N/A	#N/A	#N/A	#N/A
Esophagus_Muscularis	PRKAG3	rs146069056	Esophagus_Muscularis_PRKAG3_rs146069056	G	A	0.0204301	-0.6641	0.208634	0.00157255	0.0113049	0.011732	0.335247	False
Minor_Salivary_Gland	PRKAG1	rs146370108	Minor_Salivary_Gland_PRKAG1_rs146370108	C	CAG	0.0659722	-0.267143	0.0847595	0.0020535	#N/A	#N/A	#N/A	#N/A
Vagina	PRKAG3	rs147538303	Vagina_PRKAG3_rs147538303	T	C	0.0283688	1.00303	0.297066	0.000999784	-0.0127374	0.00550193	0.0206086	True	rs78107966_C_T	0.207704	Fail
Brain_Caudate_basal_ganglia	PRKAB2	rs1478791809	Brain_Caudate_basal_ganglia_PRKAB2_rs1478791809	C	G	0.0386598	0.480458	0.14893	0.00153301	#N/A	#N/A	#N/A	#N/A
Pituitary	PRKAB1	rs148098630	Pituitary_PRKAB1_rs148098630	A	T	0.0126582	0.924005	0.207963	1.47746e-05	0.00904476	0.0175367	0.606021	False
Brain_Nucleus_accumbens_basal_ganglia	PRKAA1	rs148186984	Brain_Nucleus_accumbens_basal_ganglia_PRKAA1_rs148186984	G	A	0.00990099	-0.581125	0.189046	0.00247916	0.0113117	0.0170256	0.506439	False
Brain_Cerebellum	PRKAG2	rs148273464	Brain_Cerebellum_PRKAG2_rs148273464	G	GT	0.260766	-0.504515	0.0777415	9.16631e-10	#N/A	#N/A	#N/A	#N/A
Prostate	PRKAA1	rs148417056	Prostate_PRKAA1_rs148417056	A	G	0.0542986	-0.218978	0.0654839	0.0010037	-0.0185466	0.0220794	0.40091	False
Small_Intestine_Terminal_Ileum	PRKAB2	rs1484958278	Small_Intestine_Terminal_Ileum_PRKAB2_rs1484958278	C	T	0.00574713	-1.28776	0.364872	0.000571409	#N/A	#N/A	#N/A	#N/A
Brain_Amygdala	PRKAA2	rs148633965	Brain_Amygdala_PRKAA2_rs148633965	CAAAT	C	0.209677	-0.278595	0.0731693	0.000237601	#N/A	#N/A	#N/A	#N/A
Esophagus_Gastroesophageal_Junction	PRKAG3	rs149209947	Esophagus_Gastroesophageal_Junction_PRKAG3_rs149209947	C	G	0.0151515	-0.93823	0.277175	0.000815561	-0.0103784	0.00752896	0.168061	False
Prostate	PRKAB2	rs149888443	Prostate_PRKAB2_rs149888443	A	T	0.00904977	-0.794218	0.210697	0.00022126	-0.0115006	0.0175179	0.511497	False
Artery_Tibial	PRKAA2	rs150459527	Artery_Tibial_PRKAA2_rs150459527	A	G	0.00941781	-0.489282	0.113772	2.03941e-05	0.0210267	0.0278163	0.4497	False
Breast_Mammary_Tissue	PRKAG3	rs150610225	Breast_Mammary_Tissue_PRKAG3_rs150610225	C	T	0.00883838	1.03941	0.332967	0.00195936	#N/A	#N/A	#N/A	#N/A
Lung	PRKAG1	rs150720921	Lung_PRKAG1_rs150720921	C	T	0.0135922	0.232845	0.0625907	0.000224605	-0.0316163	0.0400404	0.429755	False
Lung	PRKAA1	rs1645060	Lung_PRKAA1_rs1645060	G	A	0.920388	-0.15887	0.042041	0.00017895	0.0631397	0.0289199	0.0290165	True	rs1645060	1	Pass
Cells_Cultured_fibroblasts	PRKAG3	rs16859382	Cells_Cultured_fibroblasts_PRKAG3_rs16859382	C	T	0.0786749	-0.474964	0.106834	1.12669e-05	-0.0331288	0.0675609	0.623883	False
Brain_Caudate_basal_ganglia	PRKAA2	rs17115142	Brain_Caudate_basal_ganglia_PRKAA2_rs17115142	A	G	0.0154639	-0.873609	0.188894	7.88955e-06	#N/A	#N/A	#N/A	#N/A
Artery_Tibial	PRKAG1	rs17237198	Artery_Tibial_PRKAG1_rs17237198	A	G	0.0933219	0.160628	0.0389317	4.30735e-05	0.193273	0.0244023	2.37035e-15	True	rs10875762_G_A	0.106719	Fail
Spleen	PRKAB2	rs17353053	Spleen_PRKAB2_rs17353053	A	G	0.110132	0.31684	0.0665564	3.85799e-06	0.00630129	0.0113815	0.579822	False
Brain_Hypothalamus	PRKAA2	rs17372038	Brain_Hypothalamus_PRKAA2_rs17372038	G	A	0.0205882	0.61546	0.183758	0.00106045	-0.00733516	0.0113174	0.516899	False
Whole_Blood	PRKAB1	rs17485664	Whole_Blood_PRKAB1_rs17485664	C	T	0.0633862	0.74179	0.0158738	1e-200	-0.00162728	0.00639143	0.799029	False
Nerve_Tibial	PRKAG3	rs1806933	Nerve_Tibial_PRKAG3_rs1806933	C	T	0.586466	-0.17726	0.0504811	0.000489516	0.00764132	0.0136094	0.574474	False
Brain_Hippocampus	PRKAG1	rs181112939	Brain_Hippocampus_PRKAG1_rs181112939	G	C	0.0212121	-0.551421	0.16178	0.00087976	-0.00363588	0.0149314	0.807614	False
Breast_Mammary_Tissue	PRKAA1	rs183167404	Breast_Mammary_Tissue_PRKAA1_rs183167404	C	T	0.0126263	-0.355082	0.0994087	0.000407765	-0.0416214	0.0266338	0.118117	False
Brain_Cerebellar_Hemisphere	PRKAB2	rs1837984	Brain_Cerebellar_Hemisphere_PRKAB2_rs1837984	G	T	0.468571	-0.271221	0.036085	7.01492e-12	0.00119511	0.00866268	0.890271	False
Brain_Putamen_basal_ganglia	PRKAG2	rs184051433	Brain_Putamen_basal_ganglia_PRKAG2_rs184051433	T	C	0.0147059	0.690698	0.148144	7.64771e-06	-0.0151962	0.0189041	0.421478	False
Cells_EBV-transformed_lymphocytes	PRKAG2	rs184384900	Cells_EBV-transformed_lymphocytes_PRKAG2_rs184384900	A	G	0.0136054	0.934016	0.279428	0.00110237	9.58495e-05	0.0114655	0.99333	False
Brain_Substantia_nigra	PRKAG2	rs1860259	Brain_Substantia_nigra_PRKAG2_rs1860259	A	G	0.495614	0.306605	0.0910988	0.00112883	-0.000848094	0.00757946	0.910908	False
Cells_Cultured_fibroblasts	PRKAA2	rs189316166	Cells_Cultured_fibroblasts_PRKAA2_rs189316166	T	C	0.0113872	-0.739994	0.174852	2.85465e-05	0.0119101	0.0161961	0.462115	False
Breast_Mammary_Tissue	PRKAG2	rs1894813	Breast_Mammary_Tissue_PRKAG2_rs1894813	G	A	0.299242	-0.112863	0.0334061	0.00081713	-0.0380833	0.0216998	0.0792572	False
Brain_Caudate_basal_ganglia	PRKAB1	rs1978108	Brain_Caudate_basal_ganglia_PRKAB1_rs1978108	C	T	0.332474	-0.246377	0.0474863	6.5953e-07	-0.0179952	0.0101215	0.0754169	False
Whole_Blood	PRKAG2	rs1997334	Whole_Blood_PRKAG2_rs1997334	G	A	0.419556	-0.0522487	0.00859354	1.2003e-09	0.0201804	0.0467437	0.665942	False
Brain_Cerebellum	PRKAG1	rs200308275	Brain_Cerebellum_PRKAG1_rs200308275	TG	T	0.0119617	-0.822165	0.230775	0.0004773	0.00240341	0.0115169	0.834694	False
Uterus	PRKAG1	rs202214361	Uterus_PRKAG1_rs202214361	TTTG	T	0.00387597	-1.58541	0.415462	0.000230568	#N/A	#N/A	#N/A	#N/A
Adipose_Visceral_Omentum	PRKAB2	rs2083719	Adipose_Visceral_Omentum_PRKAB2_rs2083719	G	C	0.416844	-0.110272	0.0204413	1.1797e-07	0.0214805	0.0215676	0.319268	False
Brain_Frontal_Cortex_BA9	PRKAG1	rs2117028	Brain_Frontal_Cortex_BA9_PRKAG1_rs2117028	A	G	0.474286	0.188321	0.0448926	4.91444e-05	-0.0213927	0.0126343	0.0904119	False
Cells_Cultured_fibroblasts	PRKAG1	rs2293446	Cells_Cultured_fibroblasts_PRKAG1_rs2293446	A	G	0.362319	0.170856	0.0268725	5.41887e-10	-0.019637	0.0138251	0.155495	False
Artery_Coronary	PRKAB2	rs2352834	Artery_Coronary_PRKAB2_rs2352834	G	A	0.13615	0.309369	0.0642307	3.17505e-06	0.0162599	0.0120319	0.176569	False
Vagina	PRKAG2	rs2374279	Vagina_PRKAG2_rs2374279	G	A	0.953901	0.594793	0.158534	0.000275649	#N/A	#N/A	#N/A	#N/A
Ovary	PRKAB1	rs2393550	Ovary_PRKAB1_rs2393550	G	A	0.853293	-0.549141	0.104079	5.51938e-07	0.00320373	0.00536256	0.550223	False
Brain_Putamen_basal_ganglia	PRKAG1	rs2446997	Brain_Putamen_basal_ganglia_PRKAG1_rs2446997	G	A	0.55	-0.172779	0.0512366	0.00098267	0.0655693	0.0134368	1.0618e-06	True	rs141258509_A_G	0.0206687	Fail
Brain_Amygdala	PRKAA1	rs2459468	Brain_Amygdala_PRKAA1_rs2459468	A	G	0.674419	-0.20515	0.0571542	0.00050733	0.0125435	0.0126673	0.322064	False
Heart_Atrial_Appendage	PRKAB1	rs2649928	Heart_Atrial_Appendage_PRKAB1_rs2649928	T	A	0.477151	0.134467	0.0328842	5.55809e-05	#N/A	#N/A	#N/A	#N/A
Brain_Anterior_cingulate_cortex_BA24	PRKAB1	rs2649966	Brain_Anterior_cingulate_cortex_BA24_PRKAB1_rs2649966	G	A	0.901361	0.408624	0.128354	0.00184611	-0.0129011	0.00956234	0.177286	False
Esophagus_Mucosa	PRKAG2	rs2727527	Esophagus_Mucosa_PRKAG2_rs2727527	C	A	0.284708	-0.155254	0.0316417	1.32024e-06	-0.0205289	0.0163152	0.208294	False
Brain_Spinal_cord_cervical_c-1	PRKAB1	rs2727700	Brain_Spinal_cord_cervical_c-1_PRKAB1_rs2727700	T	C	0.0436508	0.973237	0.245015	0.000133691	-0.00274096	0.0104435	0.79297	False
Liver	PRKAA2	rs2746347	Liver_PRKAA2_rs2746347	T	C	0.149038	0.502969	0.0990644	1.00876e-06	-0.010713	0.00715889	0.134534	False
Brain_Substantia_nigra	PRKAA2	rs2780293	Brain_Substantia_nigra_PRKAA2_rs2780293	G	A	0.912281	-0.503888	0.122005	8.16564e-05	0.0158861	0.00997424	0.111225	False
Brain_Hippocampus	PRKAG2	rs2792448	Brain_Hippocampus_PRKAG2_rs2792448	C	T	0.624242	-0.119303	0.0284506	5.16286e-05	0.039424	0.0200347	0.0490928	True	rs75750960_T_C	0.0172455	Fail
Pancreas	PRKAA2	rs2796537	Pancreas_PRKAA2_rs2796537	C	T	0.465398	0.170041	0.0451143	0.000204453	#N/A	#N/A	#N/A	#N/A
Pancreas	PRKAG1	rs28374093	Pancreas_PRKAG1_rs28374093	A	G	0.00983607	0.714163	0.183044	0.000122902	#N/A	#N/A	#N/A	#N/A
Esophagus_Gastroesophageal_Junction	PRKAG2	rs28513949	Esophagus_Gastroesophageal_Junction_PRKAG2_rs28513949	T	C	0.304545	-0.127513	0.0330361	0.000141477	-0.0503031	0.0194372	0.00965415	True	rs6957589_C_T	0.0222099	Fail
Uterus	PRKAA1	rs28605413	Uterus_PRKAA1_rs28605413	T	G	0.353175	-0.192393	0.0450216	4.27633e-05	0.0240981	0.0119615	0.043942	True	rs4546432_C_T	0.447227	Fail
Brain_Caudate_basal_ganglia	PRKAG1	rs296767	Brain_Caudate_basal_ganglia_PRKAG1_rs296767	T	C	0.056701	-0.339902	0.100102	0.000871359	#N/A	#N/A	#N/A	#N/A
Testis	PRKAB2	rs3214715	Testis_PRKAB2_rs3214715	G	GC	0.427019	-0.267833	0.0287281	4.45629e-18	#N/A	#N/A	#N/A	#N/A
Esophagus_Mucosa	PRKAA1	rs323555	Esophagus_Mucosa_PRKAA1_rs323555	C	T	0.194165	-0.0940005	0.0224269	3.37113e-05	0.026986	0.0302009	0.371563	False
Pituitary	PRKAG3	rs34252444	Pituitary_PRKAG3_rs34252444	G	T	0.035865	0.651116	0.20225	0.00150268	-0.0103134	0.0101444	0.309318	False
Spleen	PRKAA1	rs34795475	Spleen_PRKAA1_rs34795475	T	C	0.182819	0.147103	0.0301258	2.23467e-06	0.0163001	0.0208473	0.434283	False
Whole_Blood	PRKAG2	rs35503973	Whole_Blood_PRKAG2_rs35503973	A	C	0.358209	0.109388	0.0267157	4.81034e-05	0.0488975	0.0214612	0.022702	True	rs56377426_A_G	0.126133	Fail
Whole_Blood	PRKAG2	rs35979828	Whole_Blood_PRKAG2_rs35979828	T	C	0.0571059	-0.0993541	0.017696	1.9702e-08	0.298357	0.0455603	5.80697e-11	True	rs118163918_A_G	0.0138347	Fail
Stomach	PRKAB2	rs368803574	Stomach_PRKAB2_rs368803574	A	G	0.25	0.339769	0.0529149	6.09918e-10	#N/A	#N/A	#N/A	#N/A
Artery_Tibial	PRKAB2	rs374811282	Artery_Tibial_PRKAB2_rs374811282	A	G	0.197774	-0.18062	0.0286055	5.88011e-10	0.0167207	0.0151024	0.268227	False
Colon_Sigmoid	PRKAB2	rs375584646	Colon_Sigmoid_PRKAB2_rs375584646	T	C	0.132075	-0.17466	0.0454344	0.000151734	#N/A	#N/A	#N/A	#N/A
Minor_Salivary_Gland	PRKAB2	rs376408557	Minor_Salivary_Gland_PRKAB2_rs376408557	C	T	0.368056	-0.27828	0.0816823	0.000897044	#N/A	#N/A	#N/A	#N/A
Adipose_Visceral_Omentum	PRKAG1	rs376462112	Adipose_Visceral_Omentum_PRKAG1_rs376462112	C	CTGAGAGTACACTTAATATACCTATTAGAAT	0.0277185	-0.251438	0.0612561	4.91159e-05	#N/A	#N/A	#N/A	#N/A
Uterus	PRKAB2	rs376895255	Uterus_PRKAB2_rs376895255	C	T	0.0465116	-0.567675	0.188737	0.00330082	-0.00636685	0.0094119	0.498744	False
Thyroid	PRKAA1	rs3792633	Thyroid_PRKAA1_rs3792633	C	G	0.150697	0.0918276	0.0218149	3.03237e-05	0.01193	0.03513	0.734161	False
Brain_Frontal_Cortex_BA9	PRKAG2	rs3793342	Brain_Frontal_Cortex_BA9_PRKAG2_rs3793342	A	G	0.16	0.214784	0.0542208	0.000120145	-0.0796242	0.0152991	1.94515e-07	True	rs1800781_A_G	0.98506	Pass
Whole_Blood	PRKAA1	rs3805487	Whole_Blood_PRKAA1_rs3805487	T	C	0.276148	0.0918401	0.00902526	2.543e-24	-0.00840722	0.0283917	0.767142	False
Heart_Left_Ventricle	PRKAG2	rs3918239	Heart_Left_Ventricle_PRKAG2_rs3918239	C	T	0.00906736	0.626254	0.162624	0.000142455	0.0145799	0.0195017	0.454689	False
Muscle_Skeletal	PRKAG1	rs4018509	Muscle_Skeletal_PRKAG1_rs4018509	CCAT	C	0.38881	-0.170477	0.0251349	2.7048e-11	0.0200608	0.0138863	0.148559	False
Colon_Sigmoid	PRKAG1	rs4018512	Colon_Sigmoid_PRKAG1_rs4018512	A	G	0.0157233	0.486967	0.120853	7.32478e-05	#N/A	#N/A	#N/A	#N/A
Brain_Putamen_basal_ganglia	PRKAA1	rs41271117	Brain_Putamen_basal_ganglia_PRKAA1_rs41271117	C	G	0.0147059	-0.790044	0.261847	0.00307011	0.0148397	0.0193382	0.442857	False
Uterus	PRKAG2	rs41313101	Uterus_PRKAG2_rs41313101	A	G	0.0271318	0.70178	0.182366	0.000205611	0.00100539	0.0106749	0.924964	False
Pituitary	PRKAA1	rs4307131	Pituitary_PRKAA1_rs4307131	A	G	0.371308	-0.112931	0.0308243	0.000319491	-0.0189363	0.0210757	0.368923	False
Thyroid	PRKAB1	rs4517582	Thyroid_PRKAB1_rs4517582	A	T	0.811847	0.164569	0.0405059	5.62175e-05	0.0137499	0.0184792	0.456832	False
Brain_Cerebellar_Hemisphere	PRKAG2	rs4530949	Brain_Cerebellar_Hemisphere_PRKAG2_rs4530949	C	T	0.754286	0.409809	0.0762165	3.23948e-07	-0.00434617	0.00651157	0.504482	False
Colon_Sigmoid	PRKAA2	rs4534430	Colon_Sigmoid_PRKAA2_rs4534430	G	A	0.97956	-0.368653	0.0991849	0.000246485	0.0276656	0.0167824	0.0992536	False
Skin_Not_Sun_Exposed_Suprapubic	PRKAA1	rs462366	Skin_Not_Sun_Exposed_Suprapubic_PRKAA1_rs462366	C	T	0.702519	0.0817808	0.0232353	0.000476363	-0.0829045	0.0313007	0.00808153	True	rs391241_T_C	0.623361	Fail
Artery_Coronary	PRKAG2	rs4626510	Artery_Coronary_PRKAG2_rs4626510	T	G	0.870892	0.250216	0.0565251	1.69059e-05	0.0178466	0.0172987	0.302225	False
Colon_Sigmoid	PRKAG2	rs4726017	Colon_Sigmoid_PRKAG2_rs4726017	T	C	0.00943396	-0.934503	0.196732	3.34617e-06	0.0112552	0.0133226	0.398212	False
Thyroid	PRKAG2	rs4726082	Thyroid_PRKAG2_rs4726082	C	G	0.15331	0.3246	0.0454426	3.21134e-12	0.0094849	0.0103423	0.35909	False
Pancreas	PRKAG2	rs4726098	Pancreas_PRKAG2_rs4726098	G	A	0.101639	-0.2508	0.0671494	0.000232584	0.00141754	0.0179761	0.937146	False
Whole_Blood	PRKAG2	rs4726107	Whole_Blood_PRKAG2_rs4726107	C	T	0.0638501	-0.236024	0.0166562	1.397e-45	0.00761065	0.0203585	0.708529	False
Brain_Nucleus_accumbens_basal_ganglia	PRKAA2	rs474194	Brain_Nucleus_accumbens_basal_ganglia_PRKAA2_rs474194	G	A	0.905941	-0.395239	0.0762182	6.34999e-07	0.0161072	0.00951348	0.0904377	False
Heart_Left_Ventricle	PRKAG1	rs4760621	Heart_Left_Ventricle_PRKAG1_rs4760621	G	A	0.80829	-0.107121	0.0249002	2.25932e-05	0.264169	0.0295908	4.36228e-19	True	rs7964359_T_A	0.495892	Fail
Adipose_Subcutaneous	PRKAA2	rs476466	Adipose_Subcutaneous_PRKAA2_rs476466	C	A	0.312392	-0.0852995	0.0224428	0.000161648	0.0328197	0.02906	0.258739	False
Cells_EBV-transformed_lymphocytes	PRKAA1	rs486832	Cells_EBV-transformed_lymphocytes_PRKAA1_rs486832	G	A	0.0782313	0.448284	0.122685	0.000381906	0.0167813	0.0127718	0.188868	False
Heart_Left_Ventricle	PRKAA2	rs493094	Heart_Left_Ventricle_PRKAA2_rs493094	A	G	0.783679	0.0690939	0.0188322	0.000285778	-0.0155745	0.0389861	0.689534	False
Ovary	PRKAA2	rs493227	Ovary_PRKAA2_rs493227	G	C	0.299401	-0.236819	0.0593078	0.000109712	0.00634366	0.0105545	0.547813	False
Whole_Blood	PRKAB2	rs4950361	Whole_Blood_PRKAB2_rs4950361	A	G	0.328358	-0.181593	0.0225693	4.59238e-15	0.0173625	0.013875	0.210807	False
Liver	PRKAB2	rs4950368	Liver_PRKAB2_rs4950368	A	C	0.475962	-0.198409	0.0333174	1.47825e-08	0.0111749	0.0119334	0.349049	False
Skin_Sun_Exposed_Lower_leg	PRKAB2	rs4950382	Skin_Sun_Exposed_Lower_leg_PRKAB2_rs4950382	T	C	0.294215	-0.19934	0.0193531	8.08214e-23	0.0145841	0.0133265	0.273792	False
Liver	PRKAG2	rs538788261	Liver_PRKAG2_rs538788261	ACC	A	0.0144231	0.779914	0.223486	0.000617461	-0.00401134	0.0124633	0.747565	False
Brain_Anterior_cingulate_cortex_BA24	PRKAG2	rs544699854	Brain_Anterior_cingulate_cortex_BA24_PRKAG2_rs544699854	A	G	0.0136054	0.984807	0.205585	4.73571e-06	0.00876852	0.0102518	0.392375	False
Uterus	PRKAA2	rs551183838	Uterus_PRKAA2_rs551183838	A	AC	0.00775194	-2.00631	0.533362	0.000279409	#N/A	#N/A	#N/A	#N/A
Brain_Cortex	PRKAG1	rs55713449	Brain_Cortex_PRKAG1_rs55713449	A	G	0.0243902	0.637247	0.164263	0.000151024	-0.00865316	0.0132434	0.513501	False
Vagina	PRKAA1	rs55869097	Vagina_PRKAA1_rs55869097	A	T	0.0141844	-0.774735	0.212429	0.000398685	#N/A	#N/A	#N/A	#N/A
Cells_Cultured_fibroblasts	PRKAG2	rs55914012	Cells_Cultured_fibroblasts_PRKAG2_rs55914012	A	G	0.644928	0.247324	0.0311979	2.10603e-14	-0.0070345	0.00986115	0.475626	False
Cells_Cultured_fibroblasts	PRKAA1	rs55920409	Cells_Cultured_fibroblasts_PRKAA1_rs55920409	C	T	0.255694	-0.0971031	0.0270455	0.000369919	0.0084332	0.0264502	0.749853	False
Prostate	PRKAG3	rs56083579	Prostate_PRKAG3_rs56083579	T	G	0.115385	0.445776	0.142137	0.00199762	0.0138691	0.00869271	0.110604	False
Stomach	PRKAG2	rs56361293	Stomach_PRKAG2_rs56361293	C	A	0.225309	-0.146663	0.0366501	8.13618e-05	0.0136824	0.0185896	0.461715	False
Colon_Sigmoid	PRKAA1	rs563927467	Colon_Sigmoid_PRKAA1_rs563927467	A	AC	0.0188679	-0.318551	0.0918786	0.000614413	#N/A	#N/A	#N/A	#N/A
Muscle_Skeletal	PRKAG3	rs573148105	Muscle_Skeletal_PRKAG3_rs573148105	C	T	0.0516997	-0.181916	0.0573556	0.00158832	#N/A	#N/A	#N/A	#N/A
Artery_Coronary	PRKAA1	rs57970171	Artery_Coronary_PRKAA1_rs57970171	T	A	0.300469	0.19023	0.0451458	4.038e-05	-0.0155622	0.0133885	0.245092	False
Brain_Hippocampus	PRKAA2	rs58289463	Brain_Hippocampus_PRKAA2_rs58289463	C	T	0.0515152	-0.366404	0.0891948	7.16623e-05	-0.00530289	0.0203379	0.794294	False
Esophagus_Muscularis	PRKAB2	rs587626726	Esophagus_Muscularis_PRKAB2_rs587626726	C	CTTGT	0.219355	-0.123463	0.0267362	5.25335e-06	#N/A	#N/A	#N/A	#N/A
Testis	PRKAG3	rs59128424	Testis_PRKAG3_rs59128424	T	C	0.153727	0.341303	0.0841366	6.54301e-05	-0.00858856	0.00891905	0.335575	False
Heart_Left_Ventricle	PRKAA1	rs59133000	Heart_Left_Ventricle_PRKAA1_rs59133000	T	C	0.273316	0.147307	0.0237663	1.7819e-09	-0.00530966	0.0177765	0.765176	False
Testis	PRKAA2	rs59223968	Testis_PRKAA2_rs59223968	T	C	0.46118	0.140439	0.0349409	7.59765e-05	0.0185098	0.0164114	0.259378	False
Adipose_Subcutaneous	PRKAB2	rs594655	Adipose_Subcutaneous_PRKAB2_rs594655	T	G	0.274527	0.14455	0.0290455	8.85595e-07	-0.0178153	0.0170847	0.297059	False
Artery_Aorta	PRKAG2	rs59580177	Artery_Aorta_PRKAG2_rs59580177	T	C	0.122739	0.223912	0.0453826	1.30424e-06	-0.0333613	0.0160014	0.0370781	True	rs56377426_A_G	0.00907256	Fail
Artery_Aorta	PRKAG1	rs597770	Artery_Aorta_PRKAG1_rs597770	C	T	0.374677	-0.113748	0.0292315	0.000121563	0.0399541	0.0210914	0.0581805	False
Brain_Nucleus_accumbens_basal_ganglia	PRKAG2	rs60064158	Brain_Nucleus_accumbens_basal_ganglia_PRKAG2_rs60064158	C	T	0.00495049	1.56279	0.285347	1.62356e-07	#N/A	#N/A	#N/A	#N/A
Colon_Transverse	PRKAB2	rs604106	Colon_Transverse_PRKAB2_rs604106	A	G	0.232337	-0.0886131	0.0271122	0.00120817	0.0345423	0.0300035	0.249618	False
Brain_Caudate_basal_ganglia	PRKAG2	rs60474756	Brain_Caudate_basal_ganglia_PRKAG2_rs60474756	A	G	0.00257732	-1.25263	0.287126	2.3433e-05	#N/A	#N/A	#N/A	#N/A
Adipose_Subcutaneous	PRKAG3	rs6436094	Adipose_Subcutaneous_PRKAG3_rs6436094	G	A	0.313253	-0.205936	0.0554124	0.000224362	0.00811903	0.0134144	0.545014	False
Spleen	PRKAB1	rs6490263	Spleen_PRKAB1_rs6490263	A	G	0.870044	-0.325689	0.0775004	4.08664e-05	0.0100148	0.00972492	0.303102	False
Whole_Blood	PRKAB1	rs6490266	Whole_Blood_PRKAB1_rs6490266	A	C	0.319403	-0.404874	0.0288882	8.2474e-39	-0.0105119	0.00615747	0.0877886	False
Pancreas	PRKAB2	rs6667340	Pancreas_PRKAB2_rs6667340	A	G	0.401639	0.129348	0.0367216	0.00050825	0.0162136	0.0194452	0.404388	False
Heart_Atrial_Appendage	PRKAA2	rs6668269	Heart_Atrial_Appendage_PRKAA2_rs6668269	C	T	0.323925	-0.0891502	0.0241028	0.000257344	0.0130017	0.0297655	0.662254	False
Brain_Cortex	PRKAA2	rs666868	Brain_Cortex_PRKAA2_rs666868	T	C	0.307317	-0.143816	0.0402929	0.000469051	0.0242664	0.0169682	0.152685	False
Heart_Left_Ventricle	PRKAB2	rs6672322	Heart_Left_Ventricle_PRKAB2_rs6672322	T	C	0.476684	-0.0899431	0.0225393	8.2007e-05	0.0120132	0.0258997	0.642767	False
Pituitary	PRKAB2	rs6687016	Pituitary_PRKAB2_rs6687016	C	A	0.470339	-0.19088	0.0564653	0.000872432	0.00553384	0.0121961	0.650018	False
Cells_Cultured_fibroblasts	PRKAB2	rs6689155	Cells_Cultured_fibroblasts_PRKAB2_rs6689155	T	C	0.485507	-0.16382	0.0207976	2.99883e-14	0.00154084	0.0143835	0.914689	False
Skin_Not_Sun_Exposed_Suprapubic	PRKAG3	rs6719949	Skin_Not_Sun_Exposed_Suprapubic_PRKAG3_rs6719949	C	T	0.374275	-0.171427	0.0485111	0.000452356	-0.0200622	0.0140824	0.154264	False
Artery_Aorta	PRKAG3	rs6731254	Artery_Aorta_PRKAG3_rs6731254	G	A	0.0503876	-0.690992	0.149046	5.19627e-06	#N/A	#N/A	#N/A	#N/A
Liver	PRKAG1	rs67453698	Liver_PRKAG1_rs67453698	G	A	0.0168269	-0.379835	0.129816	0.00390931	-0.00286045	0.0558532	0.959155	False
Small_Intestine_Terminal_Ileum	PRKAA1	rs686377	Small_Intestine_Terminal_Ileum_PRKAA1_rs686377	T	A	0.488506	0.145168	0.0391237	0.000302162	#N/A	#N/A	#N/A	#N/A
Brain_Cerebellar_Hemisphere	PRKAA1	rs6867758	Brain_Cerebellar_Hemisphere_PRKAA1_rs6867758	G	A	0.491429	-0.146126	0.0353479	6.22705e-05	-0.00512756	0.0158391	0.746143	False
Muscle_Skeletal	PRKAG2	rs6947912	Muscle_Skeletal_PRKAG2_rs6947912	C	G	0.280453	-0.128181	0.0336882	0.000155546	-0.0135121	0.0194615	0.487494	False
Artery_Tibial	PRKAG2	rs6954399	Artery_Tibial_PRKAG2_rs6954399	G	A	0.219178	-0.109514	0.0253215	1.83342e-05	-0.0245439	0.0257611	0.340716	False
Whole_Blood	PRKAG2	rs6963427	Whole_Blood_PRKAG2_rs6963427	C	T	0.358379	0.201831	0.00880641	3.0317e-116	-0.0323558	0.0120383	0.00719376	True	rs6953809_A_T	0.0318405	Fail
Ovary	PRKAG2	rs6976245	Ovary_PRKAG2_rs6976245	T	C	0.0778443	-0.359233	0.0936515	0.000196132	-0.000282212	0.014421	0.984387	False
Esophagus_Muscularis	PRKAG2	rs6978142	Esophagus_Muscularis_PRKAG2_rs6978142	G	A	0.365591	-0.156213	0.0250163	1.09949e-09	-0.0245914	0.0154437	0.11131	False
Brain_Hippocampus	PRKAA1	rs70988854	Brain_Hippocampus_PRKAA1_rs70988854	GT	G	0.663636	-0.155072	0.0415988	0.000291406	-0.00603423	0.0165375	0.715199	False
Skin_Not_Sun_Exposed_Suprapubic	PRKAB2	rs718369	Skin_Not_Sun_Exposed_Suprapubic_PRKAB2_rs718369	C	T	0.300774	-0.254514	0.0205304	1.53507e-30	0.00382906	0.010133	0.70552	False
Small_Intestine_Terminal_Ileum	PRKAA2	rs72669762	Small_Intestine_Terminal_Ileum_PRKAA2_rs72669762	T	A	0.0201149	0.511882	0.150751	0.000901549	0.0110713	0.0157597	0.482363	False
Breast_Mammary_Tissue	PRKAB2	rs72706436	Breast_Mammary_Tissue_PRKAB2_rs72706436	A	G	0.010101	0.567053	0.160015	0.000452127	0.0157172	0.014377	0.274296	False
Brain_Cerebellum	PRKAA1	rs72732069	Brain_Cerebellum_PRKAA1_rs72732069	T	G	0.0382775	-0.331055	0.0819714	8.1408e-05	-0.00426968	0.0160342	0.790019	False
Heart_Left_Ventricle	PRKAG3	rs72965534	Heart_Left_Ventricle_PRKAG3_rs72965534	A	G	0.015544	0.658474	0.186664	0.000481525	-0.00520734	0.0189894	0.783912	False
Brain_Substantia_nigra	PRKAG1	rs7303233	Brain_Substantia_nigra_PRKAG1_rs7303233	G	A	0.267544	0.2626	0.0774107	0.00103595	#N/A	#N/A	#N/A	#N/A
Brain_Putamen_basal_ganglia	PRKAB1	rs7304996	Brain_Putamen_basal_ganglia_PRKAB1_rs7304996	A	C	0.308824	-0.286894	0.0509947	1.08218e-07	-0.0151129	0.00870252	0.0824556	False
Artery_Tibial	PRKAG3	rs73089061	Artery_Tibial_PRKAG3_rs73089061	A	G	0.0240137	-0.473802	0.133964	0.000441678	#N/A	#N/A	#N/A	#N/A
Adrenal_Gland	PRKAG1	rs7309997	Adrenal_Gland_PRKAG1_rs7309997	T	C	0.139485	-0.212028	0.0562466	0.000217216	0.01351	0.0182339	0.458737	False
Brain_Cerebellum	PRKAB1	rs7310266	Brain_Cerebellum_PRKAB1_rs7310266	C	T	0.330144	-0.22642	0.0486595	6.57414e-06	-0.019095	0.011014	0.0829714	False
Prostate	PRKAG1	rs73104702	Prostate_PRKAG1_rs73104702	A	G	0.0520362	0.265827	0.0753662	0.000532362	#N/A	#N/A	#N/A	#N/A
Spleen	PRKAG1	rs73119970	Spleen_PRKAG1_rs73119970	A	G	0.0594714	0.247207	0.0716855	0.00069648	0.045739	0.0183041	0.0124601	True	rs2732457_T_C	0.1885	Fail
Whole_Blood	PRKAB1	rs73221208	Whole_Blood_PRKAB1_rs73221208	A	G	0.0160951	0.928848	0.0425759	1.6284e-105	-0.00943706	0.00962084	0.326643	False
Brain_Cerebellar_Hemisphere	PRKAG1	rs73306897	Brain_Cerebellar_Hemisphere_PRKAG1_rs73306897	A	G	0.0314286	0.485655	0.127718	0.000216069	-0.0228001	0.0204392	0.264632	False
Adipose_Subcutaneous	PRKAG2	rs73487760	Adipose_Subcutaneous_PRKAG2_rs73487760	A	C	0.020654	-0.361027	0.0853964	2.79773e-05	#N/A	#N/A	#N/A	#N/A
Brain_Hypothalamus	PRKAA1	rs7349785	Brain_Hypothalamus_PRKAA1_rs7349785	A	G	0.129412	-0.237414	0.0718043	0.00122196	-0.0194062	0.0134407	0.148783	False
Muscle_Skeletal	PRKAA2	rs74076306	Muscle_Skeletal_PRKAA2_rs74076306	A	G	0.0141643	0.435064	0.0805189	9.26129e-08	#N/A	#N/A	#N/A	#N/A
Skin_Sun_Exposed_Lower_leg	PRKAG2	rs74303077	Skin_Sun_Exposed_Lower_leg_PRKAG2_rs74303077	T	C	0.031405	-0.248965	0.0609681	5.11431e-05	0.0455928	0.0371386	0.219582	False
Stomach	PRKAA2	rs74332405	Stomach_PRKAA2_rs74332405	G	A	0.00308642	-1.15749	0.302389	0.000160854	0.0134152	0.00871627	0.123779	False
Adrenal_Gland	PRKAG2	rs74939277	Adrenal_Gland_PRKAG2_rs74939277	C	T	0.0386266	0.697386	0.180193	0.000148699	0.0151251	0.00728033	0.0377533	True	rs10275386_T_C	0.03252	Fail
Brain_Anterior_cingulate_cortex_BA24	PRKAG1	rs75022468	Brain_Anterior_cingulate_cortex_BA24_PRKAG1_rs75022468	G	T	0.0986395	0.370257	0.0879897	4.94977e-05	0.0014951	0.0114553	0.896158	False
Artery_Coronary	PRKAG3	rs75063691	Artery_Coronary_PRKAG3_rs75063691	T	C	0.0211268	-1.06102	0.247217	2.94391e-05	-0.00233766	0.00727753	0.748047	False
Artery_Coronary	PRKAA2	rs7511827	Artery_Coronary_PRKAA2_rs7511827	A	T	0.359155	0.144573	0.043371	0.00104931	#N/A	#N/A	#N/A	#N/A
Brain_Cerebellum	PRKAA2	rs7516242	Brain_Cerebellum_PRKAA2_rs7516242	G	C	0.0336538	-0.462177	0.132622	0.000627117	0.022143	0.0216973	0.307471	False
Whole_Blood	PRKAB2	rs7517655	Whole_Blood_PRKAB2_rs7517655	A	G	0.429462	-0.349942	0.0117366	2.4091e-195	-0.00130482	0.00669768	0.845537	False
Brain_Amygdala	PRKAG2	rs75210335	Brain_Amygdala_PRKAG2_rs75210335	A	G	0.0348837	0.748242	0.203435	0.00037409	0.000226103	0.00873888	0.979358	False
Nerve_Tibial	PRKAA2	rs7543904	Nerve_Tibial_PRKAA2_rs7543904	C	G	0.239662	0.104096	0.0296097	0.000482072	-0.0238991	0.0247224	0.333695	False
Brain_Nucleus_accumbens_basal_ganglia	PRKAB1	rs75921765	Brain_Nucleus_accumbens_basal_ganglia_PRKAB1_rs75921765	T	A	0.0717822	-0.341412	0.0872339	0.000133539	0.00103974	0.0124914	0.933663	False
Whole_Blood	PRKAG3	rs7603912	Whole_Blood_PRKAG3_rs7603912	T	G	0.461977	0.127365	0.00825145	9.4612e-54	-0.0330294	0.0180669	0.0675242	False
Testis	PRKAG2	rs76107004	Testis_PRKAG2_rs76107004	T	C	0.0108696	-0.75382	0.204001	0.000266553	#N/A	#N/A	#N/A	#N/A
Minor_Salivary_Gland	PRKAG2	rs76190657	Minor_Salivary_Gland_PRKAG2_rs76190657	A	G	0.0138889	1.47077	0.27525	4.45577e-07	0.00607015	0.00622116	0.3292	False
Brain_Cortex	PRKAG2	rs76839935	Brain_Cortex_PRKAG2_rs76839935	G	C	0.0634146	-0.377319	0.109787	0.000744819	-0.00417101	0.0108261	0.700035	False
Stomach	PRKAA1	rs7705504	Stomach_PRKAA1_rs7705504	T	C	0.270062	0.135196	0.0327157	4.79753e-05	-0.00301015	0.0197373	0.878784	False
Adipose_Visceral_Omentum	PRKAA1	rs7722448	Adipose_Visceral_Omentum_PRKAA1_rs7722448	C	G	0.377399	-0.0834778	0.0208361	7.35521e-05	#N/A	#N/A	#N/A	#N/A
Heart_Atrial_Appendage	PRKAG2	rs77590688	Heart_Atrial_Appendage_PRKAG2_rs77590688	C	G	0.0241935	0.302804	0.0947744	0.00154622	#N/A	#N/A	#N/A	#N/A
Lung	PRKAG3	rs77731563	Lung_PRKAG3_rs77731563	C	G	0.038835	-0.601336	0.163146	0.000256022	#N/A	#N/A	#N/A	#N/A
Brain_Spinal_cord_cervical_c-1	PRKAA2	rs778398	Brain_Spinal_cord_cervical_c-1_PRKAA2_rs778398	A	G	0.0357143	-0.86725	0.231474	0.000298535	0.0140156	0.0207841	0.500094	False
Pituitary	PRKAA2	rs778413	Pituitary_PRKAA2_rs778413	G	T	0.396624	0.163695	0.0469929	0.000609951	-0.028883	0.0148001	0.0509926	False
Pituitary	PRKAG2	rs7787556	Pituitary_PRKAG2_rs7787556	A	G	0.56962	-0.239901	0.0606914	0.000107623	-0.0039275	0.0096148	0.682918	False
Spleen	PRKAG2	rs7787732	Spleen_PRKAG2_rs7787732	C	T	0.226872	-0.292415	0.0678548	2.64268e-05	0.00255237	0.0112433	0.820414	False
Brain_Cortex	PRKAA1	rs78216889	Brain_Cortex_PRKAA1_rs78216889	G	A	0.0560976	-0.295353	0.0767326	0.000169221	-0.0101665	0.017516	0.561637	False
Brain_Hippocampus	PRKAB2	rs782532825	Brain_Hippocampus_PRKAB2_rs782532825	C	T	0.0181818	0.765881	0.161396	5.59111e-06	#N/A	#N/A	#N/A	#N/A
Whole_Blood	PRKAB1	rs78300076	Whole_Blood_PRKAB1_rs78300076	G	A	0.0173155	-0.197963	0.0337394	4.4268e-09	-0.0759183	0.0369625	0.0399827	True	rs12813930_C_T	0.0545563	Fail
Esophagus_Muscularis	PRKAG1	rs78966570	Esophagus_Muscularis_PRKAG1_rs78966570	T	C	0.0204301	0.376613	0.0815691	5.2711e-06	#N/A	#N/A	#N/A	#N/A
Brain_Amygdala	PRKAG1	rs79559640	Brain_Amygdala_PRKAG1_rs79559640	T	G	0.0116279	0.928078	0.306332	0.00308893	0.00560039	0.020897	0.788699	False
Adipose_Subcutaneous	PRKAG1	rs7960185	Adipose_Subcutaneous_PRKAG1_rs7960185	T	A	0.0111876	-0.356311	0.0977544	0.000294801	0.0242443	0.0805785	0.763508	False
Artery_Aorta	PRKAB1	rs7960723	Artery_Aorta_PRKAB1_rs7960723	A	G	0.313953	-0.196103	0.0378646	3.97231e-07	-0.0221955	0.0127224	0.0810547	False
Uterus	PRKAB1	rs7965689	Uterus_PRKAB1_rs7965689	G	A	0.713178	-0.291291	0.0773379	0.00027469	0.00392494	0.00881696	0.656205	False
Heart_Atrial_Appendage	PRKAG3	rs79825102	Heart_Atrial_Appendage_PRKAG3_rs79825102	G	A	0.0147849	-0.802336	0.193673	4.46006e-05	#N/A	#N/A	#N/A	#N/A
Brain_Hippocampus	PRKAB1	rs804628	Brain_Hippocampus_PRKAB1_rs804628	C	G	0.161184	-0.39321	0.0956954	7.13711e-05	-0.000310623	0.00801531	0.969087	False
Brain_Hypothalamus	PRKAB1	rs809227	Brain_Hypothalamus_PRKAB1_rs809227	A	G	0.15	-0.222353	0.0698244	0.00181535	#N/A	#N/A	#N/A	#N/A
Pituitary	PRKAG1	rs833483	Pituitary_PRKAG1_rs833483	T	C	0.478903	0.132471	0.0374299	0.000500701	0.0546746	0.0174	0.00167676	True	rs3730074_A_C	0.0611449	Fail
Stomach	PRKAG1	rs833841	Stomach_PRKAG1_rs833841	A	G	0.5	-0.105382	0.0273901	0.000149134	0.0724706	0.0219601	0.000966491	True	rs3730074_A_C	0.0518637	Fail
Nerve_Tibial	PRKAG1	rs876333	Nerve_Tibial_PRKAG1_rs876333	A	G	0.261278	-0.0964279	0.0267155	0.0003404	0.0648858	0.026063	0.0127896	True	rs7137978_G_T	0.234075	Fail
Esophagus_Gastroesophageal_Junction	PRKAA1	rs9800106	Esophagus_Gastroesophageal_Junction_PRKAA1_rs9800106	C	T	0.40303	-0.139392	0.0254615	9.88428e-08	0.0437299	0.0166086	0.00846406	True	rs4546432_C_T	0.412059	Fail
Heart_Atrial_Appendage	PRKAA1	rs980093	Heart_Atrial_Appendage_PRKAA1_rs980093	T	C	0.270161	0.101869	0.0256048	8.68831e-05	-0.00324279	0.0262052	0.901516	False
Spleen	PRKAA2	rs9887834	Spleen_PRKAA2_rs9887834	G	A	0.4163	0.35539	0.0530677	2.41889e-10	0.00588818	0.00648527	0.363915	False

## Sheet: ST4.GDF15-ins-select
Supplementary Table 4. Validation of genetic predictors for the GDF15 target.
Genetic association info of the expression level of the genes										HbA1c info
Tissue	Gene	SNP	Phenotype	Effect_allele	Other_allele	Effect_allele_freq	Beta	Se	P	beta.mr.HbA1c	se.mr.HbA1c	pval.mr.HbA1c	pass.mr.HbA1c	HbA1c-singal-in-region	LD-r2.HbA1c	pass.LD.check.HbA1c
Breast_Mammary_Tissue	GDF15	rs10409389	Breast_Mammary_Tissue_GDF15_rs10409389	G	A	0.0252525	0.39718	0.111994	0.000447711	#N/A	#N/A	#N/A	#N/A
Brain_Frontal_Cortex_BA9	GDF15	rs10420431	Brain_Frontal_Cortex_BA9_GDF15_rs10420431	A	G	0.165714	0.362593	0.0941061	0.000179612	-0.00644662	0.00841936	0.44386	False
Brain_Cerebellum	GDF15	rs111512914	Brain_Cerebellum_GDF15_rs111512914	G	C	0.062201	0.54294	0.137165	0.000110987	-0.0131552	0.00919365	0.152458	False
Skin_Sun_Exposed_Lower_leg	GDF15	rs113219907	Skin_Sun_Exposed_Lower_leg_GDF15_rs113219907	A	G	0.014876	0.442825	0.115729	0.000145389	-0.0112602	0.0159022	0.478889	False
Liver	GDF15	rs116563798	Liver_GDF15_rs116563798	T	C	0.00961538	-1.22201	0.297178	6.12552e-05	#N/A	#N/A	#N/A	#N/A
Brain_Anterior_cingulate_cortex_BA24	GDF15	rs11669860	Brain_Anterior_cingulate_cortex_BA24_GDF15_rs11669860	A	G	0.568027	-0.363708	0.0944189	0.000188097	-0.0020186	0.00638617	0.751935	False
Adipose_Subcutaneous	GDF15	rs117075405	Adipose_Subcutaneous_GDF15_rs117075405	T	C	0.0593804	-0.221002	0.0581061	0.000159966	-0.0565379	0.0218437	0.0096452	True	rs74253216_G_C	0.0460888	Fail
Brain_Nucleus_accumbens_basal_ganglia	GDF15	rs11879757	Brain_Nucleus_accumbens_basal_ganglia_GDF15_rs11879757	A	G	0.217822	-0.36675	0.0934821	0.00012884	-0.0289707	0.00773497	0.000180094	True	rs6512266_T_G	0.0381382	Fail
Cells_Cultured_fibroblasts	GDF15	rs1227732	Cells_Cultured_fibroblasts_GDF15_rs1227732	G	T	0.809524	0.150383	0.0312012	2.02285e-06	-0.0709322	0.0194217	0.000259997	True	rs58734077_T_TA	0.584847	Fail
Plasma	GDF15	rs1227734	Plasma_GDF15_rs1227734	T	C	0.150962	0.4172	0.034	1.2e-34	0.0266275	0.0077965	0.000637079	True	rs3848647_A_G	0.318614	Fail
Brain_Putamen_basal_ganglia	GDF15	rs12463179	Brain_Putamen_basal_ganglia_GDF15_rs12463179	A	G	0.144118	0.36347	0.111165	0.00137831	-0.0234625	0.00870801	0.00705252	True	rs8182587_T_C	0.320095	Fail
Heart_Left_Ventricle	GDF15	rs12972455	Heart_Left_Ventricle_GDF15_rs12972455	G	A	0.335492	-0.195744	0.0456098	2.36055e-05	-0.0107937	0.0138666	0.436336	False
Pancreas	GDF15	rs12983319	Pancreas_GDF15_rs12983319	A	C	0.337705	0.168069	0.0479409	0.000539504	-0.00891063	0.0140169	0.524967	False
Brain_Cerebellar_Hemisphere	GDF15	rs13345554	Brain_Cerebellar_Hemisphere_GDF15_rs13345554	C	T	0.0314286	0.8462	0.235952	0.000467683	-0.00352434	0.00766722	0.645757	False
Stomach	GDF15	rs139100357	Stomach_GDF15_rs139100357	A	G	0.0108025	0.778341	0.177007	1.58053e-05	0.0132448	0.0126253	0.294146	False
Cells_EBV-transformed_lymphocytes	GDF15	rs146434227	Cells_EBV-transformed_lymphocytes_GDF15_rs146434227	T	C	0.0204082	-1.16433	0.323443	0.000461384	0.00425051	0.00702464	0.545122	False
Brain_Substantia_nigra	GDF15	rs147373658	Brain_Substantia_nigra_GDF15_rs147373658	A	G	0.00438596	-3.00167	0.765506	0.000172925	#N/A	#N/A	#N/A	#N/A
Colon_Sigmoid	GDF15	rs148868540	Colon_Sigmoid_GDF15_rs148868540	A	G	0.0408805	-0.402365	0.118248	0.000771165	-0.00437439	0.0164592	0.790415	False
Brain_Amygdala	GDF15	rs149651897	Brain_Amygdala_GDF15_rs149651897	T	C	0.0155039	1.28236	0.377537	0.000967392	-0.0114781	0.00772942	0.137548	False
Small_Intestine_Terminal_Ileum	GDF15	rs149888496	Small_Intestine_Terminal_Ileum_GDF15_rs149888496	G	A	0.103448	0.581833	0.126481	9.66868e-06	#N/A	#N/A	#N/A	#N/A
Esophagus_Gastroesophageal_Junction	GDF15	rs181441162	Esophagus_Gastroesophageal_Junction_GDF15_rs181441162	G	A	0.0106061	-0.896897	0.241301	0.000244318	-0.00496412	0.0151377	0.742965	False
Ovary	GDF15	rs189489476	Ovary_GDF15_rs189489476	A	G	0.011976	-1.18863	0.317677	0.000275692	-0.00639711	0.00883538	0.469045	False
Adipose_Visceral_Omentum	GDF15	rs1978423	Adipose_Visceral_Omentum_GDF15_rs1978423	C	T	0.109808	0.194224	0.049408	9.97027e-05	0.0049169	0.0172023	0.77501	False
Thyroid	GDF15	rs199580670	Thyroid_GDF15_rs199580670	T	TGGCGCGGGGGGCTCAAAACGGG	0.240418	0.243684	0.0384454	5.15756e-10	#N/A	#N/A	#N/A	#N/A
Brain_Hippocampus	GDF15	rs200260377	Brain_Hippocampus_GDF15_rs200260377	G	GC	0.0170068	1.61158	0.365564	2.21732e-05	#N/A	#N/A	#N/A	#N/A
Brain_Caudate_basal_ganglia	GDF15	rs273512	Brain_Caudate_basal_ganglia_GDF15_rs273512	T	C	0.438144	0.264719	0.0805707	0.0012604	-0.0226973	0.00885618	0.010381	True	rs62123615_T_C	0.68219	Fail
Skin_Not_Sun_Exposed_Suprapubic	GDF15	rs28636380	Skin_Not_Sun_Exposed_Suprapubic_GDF15_rs28636380	G	A	0.0174081	0.553268	0.135268	5.11355e-05	-0.0211543	0.0327581	0.518426	False
Vagina	GDF15	rs3212711	Vagina_GDF15_rs3212711	A	G	0.340426	0.270819	0.0815302	0.00119698	-0.0148206	0.00933576	0.112397	False
Nerve_Tibial	GDF15	rs3212801	Nerve_Tibial_GDF15_rs3212801	C	CAGAG	0.140977	-0.185775	0.0490885	0.000174297	#N/A	#N/A	#N/A	#N/A
Esophagus_Mucosa	GDF15	rs34675585	Esophagus_Mucosa_GDF15_rs34675585	AG	A	0.0261569	-0.508637	0.141471	0.000361791	0.0352589	0.068715	0.607869	False
Brain_Spinal_cord_cervical_c-1	GDF15	rs35967475	Brain_Spinal_cord_cervical_c-1_GDF15_rs35967475	TA	T	0.245614	-0.445197	0.114973	0.000191596	#N/A	#N/A	#N/A	#N/A
Minor_Salivary_Gland	GDF15	rs3746183	Minor_Salivary_Gland_GDF15_rs3746183	A	C	0.208333	-0.330815	0.097614	0.000951941	-0.0117842	0.00971056	0.224921	False
Plasma	GDF15	rs45543339	Plasma_GDF15_rs45543339	T	C	0.258636	0.5755	0.0272	1.4e-99	-0.0145522	0.00464935	0.00174838	True	rs117110356_A_T	0.947494	Pass
Adrenal_Gland	GDF15	rs4808153	Adrenal_Gland_GDF15_rs4808153	G	C	0.495708	0.209435	0.0511855	6.28772e-05	#N/A	#N/A	#N/A	#N/A
Testis	GDF15	rs4808773	Testis_GDF15_rs4808773	T	C	0.593168	0.189227	0.0475145	8.79853e-05	0.00557531	0.0125019	0.655628	False
Whole_Blood	GDF15	rs4808795	Whole_Blood_GDF15_rs4808795	A	G	0.246493	0.216695	0.0104495	1.5997e-95	-0.0102319	0.0126643	0.419131	False
Brain_Cortex	GDF15	rs571387097	Brain_Cortex_GDF15_rs571387097	TGCC	T	0.0512195	0.554112	0.145788	0.000202595	-0.000503346	0.0106426	0.962278	False
Muscle_Skeletal	GDF15	rs57573498	Muscle_Skeletal_GDF15_rs57573498	T	C	0.0184136	0.537728	0.13642	8.98742e-05	#N/A	#N/A	#N/A	#N/A
Whole_Blood	GDF15	rs7226	Whole_Blood_GDF15_rs7226	T	C	0.25	0.341031	0.0376608	1.89577e-18	-0.0050406	0.00800602	0.528956	False
Colon_Transverse	GDF15	rs72997367	Colon_Transverse_GDF15_rs72997367	T	C	0.00951087	0.77646	0.208624	0.000236418	0.00880277	0.0162249	0.587442	False
Uterus	GDF15	rs73026328	Uterus_GDF15_rs73026328	T	C	0.0232558	1.09547	0.263615	6.6751e-05	0.0125681	0.00606708	0.0383094	True	rs186953364_T_A	0.0761688	Fail
Spleen	GDF15	rs74606805	Spleen_GDF15_rs74606805	A	G	0.101322	-0.417692	0.110916	0.000222215	#N/A	#N/A	#N/A	#N/A
Prostate	GDF15	rs77134098	Prostate_GDF15_rs77134098	A	G	0.0135747	-0.898633	0.217112	5.33882e-05	0.00384495	0.00988635	0.697339	False

## Sheet: ST5A.GCG-ins-select
Supplementary Table 5A. Validation of genetic predictors for the GLP1/GCG target.
Genetic association info of the expression level of the genes										HbA1c info
Tissue	Gene	SNP	Phenotype	Effect_allele	Other_allele	Effect_allele_freq	Beta	Se	P	beta.mr.HbA1c	se.mr.HbA1c	pval.mr.HbA1c	pass.mr.HbA1c	HbA1c-singal-in-region	LD-r2.HbA1c	pass.LD.check.HbA1c
Colon_Transverse	GCG	rs114093032	Colon_Transverse_GCG_rs114093032	T	C	0.0190217	-0.452741	0.132149	0.000698595	-0.00108201	0.0167924	0.948624	False
Prostate	GCG	rs145605013	Prostate_GCG_rs145605013	G	T	0.0248869	-1.03485	0.251754	5.97756e-05	0.00756158	0.00621047	0.223393	False
Brain_Amygdala	GCG	rs16847119	Brain_Amygdala_GCG_rs16847119	G	T	0.0310078	-0.835109	0.265795	0.00218648	0.0126163	0.00690114	0.0675269	False
Spleen	GCG	rs2193677	Spleen_GCG_rs2193677	G	C	0.484582	-0.235068	0.0828238	0.00503862	#N/A	#N/A	#N/A	#N/A
Stomach	GCG	rs3736200	Stomach_GCG_rs3736200	G	T	0.126543	-0.229402	0.0782119	0.00364527	0.00153281	0.0154741	0.921094	False
Pancreas	GCG	rs72866989	Pancreas_GCG_rs72866989	A	G	0.0213115	-0.596222	0.158586	0.000211935	0.0400824	0.0197376	0.0422792	True	rs77882688_A_C	0.0666425	Fail

## Sheet: ST5B.ADCY1
Supplementary Table 5B. Validation of genetic predictors for the ADCY1 target.
Genetic association info of the expression level of the genes										HbA1c info
Tissue	Gene	SNP	Phenotype	Effect_allele	Other_allele	Effect_allele_freq	Beta	Se	P	beta.mr.HbA1c	se.mr.HbA1c	pval.mr.HbA1c	pass.mr.HbA1c	HbA1c-singal-in-region	LD-r2.HbA1c	pass.LD.check.HbA1c
Adipose_Subcutaneous	ADCY1	rs74594777	Adipose_Subcutaneous_ADCY1_rs74594777	T	C	0.107573	-0.211536	0.0542243	0.000108541	0.0241774	0.0181689	0.183287	False
Adipose_Visceral_Omentum	ADCY1	rs11766192	Adipose_Visceral_Omentum_ADCY1_rs11766192	T	C	0.26226	0.152909	0.0474086	0.00136193	-0.018866	0.016783	0.260965	False
Adrenal_Gland	ADCY1	rs374445470	Adrenal_Gland_ADCY1_rs374445470	A	G	0.0493562	-0.495661	0.13481	0.000306153	#N/A	#N/A	#N/A	#N/A
Artery_Aorta	ADCY1	rs12667007	Artery_Aorta_ADCY1_rs12667007	C	A	0.109819	-0.500193	0.0750457	1.17257e-10	0.011121	0.007696	0.148448	False
Artery_Coronary	ADCY1	rs74594777	Artery_Coronary_ADCY1_rs74594777	T	C	0.105634	-0.50291	0.100155	1.26867e-06	0.0101901	0.00765765	0.183287	False
Artery_Tibial	ADCY1	rs74594777	Artery_Tibial_ADCY1_rs74594777	T	C	0.103596	-0.325559	0.0513396	4.99566e-10	0.0157227	0.0118153	0.183287	False
Brain_Amygdala	ADCY1	rs145888919	Brain_Amygdala_ADCY1_rs145888919	T	C	0.0116279	0.832279	0.221657	0.000286204	0.0169712	0.0125288	0.175556	False
Brain_Anterior_cingulate_cortex_BA24	ADCY1	rs187423111	Brain_Anterior_cingulate_cortex_BA24_ADCY1_rs187423111	A	G	0.0102041	0.533813	0.144	0.000316687	-0.0664831	0.019133	0.00051124	True	rs141379002_A_G	0.393948	Pass
Brain_Caudate_basal_ganglia	ADCY1	rs17172494	Brain_Caudate_basal_ganglia_ADCY1_rs17172494	T	C	0.103093	-0.206769	0.0566348	0.000357439	-0.00241261	0.0191164	0.899569	False
Brain_Cerebellar_Hemisphere	ADCY1	rs3216978	Brain_Cerebellar_Hemisphere_ADCY1_rs3216978	TAAG	T	0.131429	0.233171	0.0589947	0.000124206	0.0445107	0.0208773	0.0330052	True	NA	NA	Fail
Brain_Cerebellum	ADCY1	rs10807926	Brain_Cerebellum_ADCY1_rs10807926	G	A	0.411483	0.184574	0.0394619	5.92563e-06	0.00160557	0.0126751	0.899201	False
Brain_Cortex	ADCY1	rs115201705	Brain_Cortex_ADCY1_rs115201705	A	G	0.0439024	-0.167608	0.0440297	0.000198224	0.019122	0.0287131	0.505431	False
Brain_Frontal_Cortex_BA9	ADCY1	rs17582702	Brain_Frontal_Cortex_BA9_ADCY1_rs17582702	G	C	0.00857143	0.502138	0.1397	0.000454637	-0.0219044	0.0188442	0.245076	False
Brain_Hippocampus	ADCY1	rs10278144	Brain_Hippocampus_ADCY1_rs10278144	G	A	0.533333	-0.11103	0.0308606	0.000460795	-0.00966937	0.0208099	0.642181	False
Brain_Hypothalamus	ADCY1	rs7800422	Brain_Hypothalamus_ADCY1_rs7800422	T	A	0.876471	-0.287064	0.0735344	0.000151313	-0.018276	0.0112268	0.10355	False
Brain_Nucleus_accumbens_basal_ganglia	ADCY1	rs140230937	Brain_Nucleus_accumbens_basal_ganglia_ADCY1_rs140230937	G	C	0.00990099	0.828257	0.262675	0.00192505	-0.011358	0.0129928	0.382022	False
Brain_Putamen_basal_ganglia	ADCY1	rs182443187	Brain_Putamen_basal_ganglia_ADCY1_rs182443187	A	G	0.0117647	0.777668	0.171081	1.23829e-05	-0.0253445	0.0134743	0.0599787	False
Brain_Spinal_cord_cervical_c-1	ADCY1	rs59498167	Brain_Spinal_cord_cervical_c-1_ADCY1_rs59498167	C	T	0.52381	-0.339036	0.0490209	4.3011e-10	0.00200558	0.00685575	0.769875	False
Brain_Substantia_nigra	ADCY1	rs11770013	Brain_Substantia_nigra_ADCY1_rs11770013	G	C	0.368421	0.46988	0.0828163	1.71746e-07	-0.00285149	0.00515894	0.58045	False
Breast_Mammary_Tissue	ADCY1	rs75668473	Breast_Mammary_Tissue_ADCY1_rs75668473	C	T	0.0239899	-0.654864	0.165999	9.77536e-05	-0.0296824	0.0115968	0.0104811	True	rs137914374_C_G	0.0622717	Fail
Cells_Cultured_fibroblasts	ADCY1	rs34328967	Cells_Cultured_fibroblasts_ADCY1_rs34328967	G	A	0.0455487	0.290437	0.0872699	0.000953018	#N/A	#N/A	#N/A	#N/A
Cells_EBV-transformed_lymphocytes	ADCY1	rs17172586	Cells_EBV-transformed_lymphocytes_ADCY1_rs17172586	T	C	0.156463	-0.496351	0.11758	4.69894e-05	-0.00748145	0.00684153	0.274159	False
Colon_Sigmoid	ADCY1	rs992768	Colon_Sigmoid_ADCY1_rs992768	C	T	0.105346	0.499824	0.111388	1.07961e-05	0.013496	0.0088034	0.125265	False
Colon_Transverse	ADCY1	rs7786479	Colon_Transverse_ADCY1_rs7786479	C	A	0.206522	0.260812	0.0664524	0.000107854	0.0087364	0.0136092	0.520907	False
Esophagus_Gastroesophageal_Junction	ADCY1	rs73694812	Esophagus_Gastroesophageal_Junction_ADCY1_rs73694812	T	G	0.080303	-0.323857	0.0934936	0.00061723	-0.00804784	0.0141099	0.568427	False
Esophagus_Mucosa	ADCY1	rs2247685	Esophagus_Mucosa_ADCY1_rs2247685	G	T	0.44668	0.162979	0.0422696	0.00013317	0.0104	0.0140663	0.45969	False
Esophagus_Muscularis	ADCY1	rs2471276	Esophagus_Muscularis_ADCY1_rs2471276	C	G	0.386021	0.176607	0.040396	1.57719e-05	#N/A	#N/A	#N/A	#N/A
Heart_Atrial_Appendage	ADCY1	rs74594777	Heart_Atrial_Appendage_ADCY1_rs74594777	T	C	0.103495	-0.457395	0.076952	7.67073e-09	0.0112158	0.00842845	0.183287	False
Heart_Left_Ventricle	ADCY1	rs79037361	Heart_Left_Ventricle_ADCY1_rs79037361	CAT	C	0.580311	-0.184783	0.0443693	4.02718e-05	0.0147578	0.0125454	0.239453	False
Kidney_Cortex	ADCY1	rs73105810	Kidney_Cortex_ADCY1_rs73105810	C	A	0.0479452	1.12462	0.335913	0.00159014	0.00589191	0.00488169	0.227455	False
Liver	ADCY1	rs1905991	Liver_ADCY1_rs1905991	G	T	0.326531	-0.166245	0.0521157	0.00169815	#N/A	#N/A	#N/A	#N/A
Lung	ADCY1	rs142962261	Lung_ADCY1_rs142962261	T	C	0.0223301	0.517817	0.147163	0.00047835	0.00111409	0.0156996	0.943427	False
Minor_Salivary_Gland	ADCY1	rs1464930	Minor_Salivary_Gland_ADCY1_rs1464930	G	A	0.15625	-0.491245	0.107267	1.1545e-05	0.00291874	0.00599756	0.626503	False
Muscle_Skeletal	ADCY1	rs6979559	Muscle_Skeletal_ADCY1_rs6979559	A	G	0.523371	0.0804104	0.022763	0.00044146	-0.031365	0.028845	0.276876	False
Nerve_Tibial	ADCY1	rs12670400	Nerve_Tibial_ADCY1_rs12670400	T	C	0.176692	-0.262229	0.0618403	2.69593e-05	0.0048874	0.0114405	0.669231	False
Ovary	ADCY1	rs113451266	Ovary_ADCY1_rs113451266	A	G	0.0179641	1.52367	0.321467	5.64469e-06	-0.00133202	0.0064107	0.8354	False
Pancreas	ADCY1	rs870795	Pancreas_ADCY1_rs870795	T	A	0.329508	0.159586	0.0519392	0.00235721	-0.0259587	0.0154906	0.0937829	False
Pituitary	ADCY1	rs73115786	Pituitary_ADCY1_rs73115786	C	T	0.0147679	0.956857	0.232346	5.61492e-05	0.00289488	0.00751411	0.700045	False
Prostate	ADCY1	rs4724317	Prostate_ADCY1_rs4724317	T	C	0.0497738	0.58282	0.156762	0.000267743	0.0195266	0.0128511	0.12865	False
Skin_Not_Sun_Exposed_Suprapubic	ADCY1	rs2461123	Skin_Not_Sun_Exposed_Suprapubic_ADCY1_rs2461123	A	C	0.422631	0.161969	0.0371388	1.6074e-05	0.026421	0.0143148	0.0649344	False
Skin_Sun_Exposed_Lower_leg	ADCY1	rs142847114	Skin_Sun_Exposed_Lower_leg_ADCY1_rs142847114	A	G	0.0115702	0.766033	0.154414	9.44023e-07	#N/A	#N/A	#N/A	#N/A
Small_Intestine_Terminal_Ileum	ADCY1	rs10241950	Small_Intestine_Terminal_Ileum_ADCY1_rs10241950	T	C	0.12931	-0.382603	0.0925605	6.26068e-05	-0.00126363	0.00888042	0.886848	False
Spleen	ADCY1	rs6961888	Spleen_ADCY1_rs6961888	G	A	0.453745	0.260642	0.0488162	2.68635e-07	-0.022918	0.00893142	0.0102879	True	rs2461118_G_C	0.178162	Fail
Stomach	ADCY1	rs10225912	Stomach_ADCY1_rs10225912	A	T	0.263889	-0.307647	0.0546038	4.431e-08	0.00212159	0.00920714	0.817759	False
Testis	ADCY1	rs73105947	Testis_ADCY1_rs73105947	T	A	0.206522	0.132249	0.0455419	0.00399367	0.050497	0.0200894	0.0119501	True	rs188962030_C_T	0.0111212	Fail
Thyroid	ADCY1	rs148474138	Thyroid_ADCY1_rs148474138	T	C	0.0130662	-0.559	0.159013	0.000478649	0.048644	0.0183757	0.00811622	True	rs192570103_G_T	0.239976	Fail
Uterus	ADCY1	rs11313597	Uterus_ADCY1_rs11313597	G	GA	0.0968992	-0.609222	0.185885	0.00142464	#N/A	#N/A	#N/A	#N/A
Vagina	ADCY1	rs767640343	Vagina_ADCY1_rs767640343	CAT	C	0.0590551	0.708722	0.137102	9.90786e-07	#N/A	#N/A	#N/A	#N/A

## Sheet: ST5C.FBP1
Supplementary Table 5C. Validation of genetic predictors for the FBP1 target.
Genetic association info of the expression level of the genes										HbA1c info
Tissue	Gene	SNP	Phenotype	Effect_allele	Other_allele	Effect_allele_freq	Beta	Se	P	beta.mr.HbA1c	se.mr.HbA1c	pval.mr.HbA1c	pass.mr.HbA1c	HbA1c-singal-in-region	LD-r2.HbA1c	pass.LD.check.HbA1c
Adipose_Subcutaneous	FBP1	rs77032964	Adipose_Subcutaneous_FBP1_rs77032964	C	T	0.035284	-0.221387	0.0755955	0.00355729	0.0124679	0.0272036	0.646725	False
Adipose_Visceral_Omentum	FBP1	rs56780760	Adipose_Visceral_Omentum_FBP1_rs56780760	C	T	0.0234542	0.52687	0.156382	0.000827484	#N/A	#N/A	#N/A	#N/A
Adrenal_Gland	FBP1	rs78139586	Adrenal_Gland_FBP1_rs78139586	G	C	0.0214592	0.593028	0.153298	0.000149686	0.0182142	0.0288752	0.528178	False
Artery_Aorta	FBP1	rs913185	Artery_Aorta_FBP1_rs913185	C	A	0.78553	0.181332	0.0474639	0.000160301	-0.0628232	0.0148851	2.43709e-05	True	rs10993284_C_T	0.891019	Pass
Artery_Coronary	FBP1	rs139326378	Artery_Coronary_FBP1_rs139326378	C	CTGTCACCCAGGCTGGAG	0.00234742	2.95857	0.570402	5.932e-07	#N/A	#N/A	#N/A	#N/A
Artery_Tibial	FBP1	rs16910860	Artery_Tibial_FBP1_rs16910860	C	T	0.111301	0.231735	0.049045	2.97481e-06	-0.0324427	0.018556	0.0804013	False
Brain_Amygdala	FBP1	rs7040611	Brain_Amygdala_FBP1_rs7040611	G	C	0.0155039	1.60688	0.343763	8.87625e-06	#N/A	#N/A	#N/A	#N/A
Brain_Anterior_cingulate_cortex_BA24	FBP1	rs2094525	Brain_Anterior_cingulate_cortex_BA24_FBP1_rs2094525	A	G	0.938775	0.580948	0.160833	0.000442037	-0.000819759	0.00963924	0.932226	False
Brain_Caudate_basal_ganglia	FBP1	rs7019207	Brain_Caudate_basal_ganglia_FBP1_rs7019207	A	G	0.0773196	0.637644	0.102733	4.78716e-09	-0.0122944	0.00677132	0.0694237	False
Brain_Cerebellar_Hemisphere	FBP1	rs73523271	Brain_Cerebellar_Hemisphere_FBP1_rs73523271	A	G	0.0714286	0.673506	0.155227	2.78526e-05	-0.0133979	0.00634036	0.0345906	True	rs10993275_T_C	0.0595502	Fail
Brain_Cerebellum	FBP1	rs59727084	Brain_Cerebellum_FBP1_rs59727084	T	C	0.069378	0.779736	0.15109	6.83931e-07	-0.0118787	0.00570756	0.0374134	True	rs10993275_T_C	0.062604	Fail
Brain_Cortex	FBP1	rs10993270	Brain_Cortex_FBP1_rs10993270	G	A	0.146341	0.647268	0.116037	9.76592e-08	-0.0107995	0.00494637	0.0290118	True	rs10993275_T_C	0.134235	Fail
Brain_Frontal_Cortex_BA9	FBP1	rs7028990	Brain_Frontal_Cortex_BA9_FBP1_rs7028990	A	C	0.0828571	0.691646	0.143778	3.96706e-06	-0.012303	0.00604422	0.0418002	True	rs10993275_T_C	0.0590266	Fail
Brain_Hippocampus	FBP1	rs2296707	Brain_Hippocampus_FBP1_rs2296707	A	G	0.069697	0.561701	0.140459	0.000108113	-0.0161194	0.00747509	0.0310513	True	rs10993275_T_C	0.0647316	Fail
Brain_Hypothalamus	FBP1	rs28402404	Brain_Hypothalamus_FBP1_rs28402404	A	G	0.0735294	1.1014	0.129466	3.69854e-14	-0.00716258	0.00392698	0.0681607	False
Brain_Nucleus_accumbens_basal_ganglia	FBP1	rs2296707	Brain_Nucleus_accumbens_basal_ganglia_FBP1_rs2296707	A	G	0.0841584	0.57512	0.101125	5.88635e-08	-0.015755	0.00730609	0.0310513	True	rs10993275_T_C	0.0647316	Fail
Brain_Putamen_basal_ganglia	FBP1	rs117456013	Brain_Putamen_basal_ganglia_FBP1_rs117456013	A	T	0.00588235	-2.31544	0.543994	3.94802e-05	-0.00416199	0.00429473	0.332499	False
Brain_Spinal_cord_cervical_c-1	FBP1	rs16910860	Brain_Spinal_cord_cervical_c-1_FBP1_rs16910860	C	T	0.0873016	0.442253	0.117977	0.000296471	-0.0170287	0.00973982	0.0804013	False
Brain_Substantia_nigra	FBP1	rs16910860	Brain_Substantia_nigra_FBP1_rs16910860	C	T	0.0964912	0.592817	0.149116	0.000142571	-0.0126926	0.0072597	0.0804013	False
Breast_Mammary_Tissue	FBP1	rs10993440	Breast_Mammary_Tissue_FBP1_rs10993440	C	T	0.0340909	0.260179	0.0837778	0.00206568	-0.0714846	0.0416654	0.08622	False
Cells_EBV-transformed_lymphocytes	FBP1	rs913185	Cells_EBV-transformed_lymphocytes_FBP1_rs913185	C	A	0.802721	0.399784	0.131544	0.00290303	-0.0284275	0.0067355	2.43709e-05	True	rs10993284_C_T	0.891019	Pass
Colon_Sigmoid	FBP1	rs28833170	Colon_Sigmoid_FBP1_rs28833170	A	C	0.0220126	0.785779	0.174789	1.04101e-05	#N/A	#N/A	#N/A	#N/A
Colon_Transverse	FBP1	rs147731192	Colon_Transverse_FBP1_rs147731192	T	A	0.0122283	0.643126	0.106204	4.20658e-09	#N/A	#N/A	#N/A	#N/A
Esophagus_Gastroesophageal_Junction	FBP1	rs16909421	Esophagus_Gastroesophageal_Junction_FBP1_rs16909421	A	C	0.0166667	-0.926623	0.21531	2.3378e-05	#N/A	#N/A	#N/A	#N/A
Esophagus_Mucosa	FBP1	rs73523269	Esophagus_Mucosa_FBP1_rs73523269	C	T	0.0895372	-0.333304	0.0648886	4.26332e-07	0.0276135	0.012827	0.0313375	True	rs10993275_T_C	0.0578648	Fail
Esophagus_Muscularis	FBP1	rs59548017	Esophagus_Muscularis_FBP1_rs59548017	G	A	0.00967742	0.74915	0.191546	0.000108152	#N/A	#N/A	#N/A	#N/A
Heart_Atrial_Appendage	FBP1	rs74365064	Heart_Atrial_Appendage_FBP1_rs74365064	A	C	0.0981183	0.189814	0.0611637	0.00209438	0.000312395	0.0246011	0.989868	False
Heart_Left_Ventricle	FBP1	rs10993345	Heart_Left_Ventricle_FBP1_rs10993345	C	G	0.0259067	0.474288	0.133577	0.000442702	-0.014716	0.0152422	0.334304	False
Kidney_Cortex	FBP1	rs62574638	Kidney_Cortex_FBP1_rs62574638	A	G	0.116438	-0.310632	0.0805693	0.000343226	0.0238543	0.0124	0.0543875	False
Liver	FBP1	rs112665918	Liver_FBP1_rs112665918	C	T	0.03125	0.498931	0.141059	0.000523192	0.0125609	0.0117954	0.286921	False
Lung	FBP1	rs4743091	Lung_FBP1_rs4743091	T	C	0.207767	-0.0881381	0.0279627	0.0017312	-0.0505455	0.0331318	0.127113	False
Minor_Salivary_Gland	FBP1	rs7870433	Minor_Salivary_Gland_FBP1_rs7870433	C	T	0.440972	-0.302418	0.0545472	1.80715e-07	0.0178026	0.00774007	0.0214446	True	rs10993240_G_C	0.755705	Pass
Muscle_Skeletal	FBP1	rs10989681	Muscle_Skeletal_FBP1_rs10989681	C	T	0.375354	-0.143553	0.0391591	0.000267067	0.00894653	0.0165375	0.588518	False
Nerve_Tibial	FBP1	rs913185	Nerve_Tibial_FBP1_rs913185	C	A	0.775376	0.266796	0.0420766	5.44944e-10	-0.042588	0.0100906	2.43709e-05	True	rs10993284_C_T	0.891019	Pass
Ovary	FBP1	rs58439742	Ovary_FBP1_rs58439742	T	TA	0.403614	-0.18596	0.0581079	0.00173458	#N/A	#N/A	#N/A	#N/A
Pancreas	FBP1	rs12553772	Pancreas_FBP1_rs12553772	T	C	0.427869	0.178112	0.0401346	1.36331e-05	0.0393376	0.0131354	0.00274641	True	rs13291835_T_C	0.719464	Pass
Pituitary	FBP1	rs7019207	Pituitary_FBP1_rs7019207	A	G	0.0654008	0.876437	0.0869569	1.56575e-19	-0.00895411	0.00493162	0.0694237	False
Prostate	FBP1	rs2153791	Prostate_FBP1_rs2153791	A	G	0.248869	0.17943	0.052588	0.000795529	0.00146603	0.0144615	0.919253	False
Skin_Not_Sun_Exposed_Suprapubic	FBP1	rs4509402	Skin_Not_Sun_Exposed_Suprapubic_FBP1_rs4509402	T	C	0.503868	0.103675	0.0287386	0.000344049	-0.0483923	0.0221519	0.0289208	True	rs34080823_A_G	0.644831	Fail
Skin_Sun_Exposed_Lower_leg	FBP1	rs73654578	Skin_Sun_Exposed_Lower_leg_FBP1_rs73654578	C	T	0.0115702	0.529684	0.146787	0.00033684	#N/A	#N/A	#N/A	#N/A
Small_Intestine_Terminal_Ileum	FBP1	rs200946497	Small_Intestine_Terminal_Ileum_FBP1_rs200946497	T	TC	0.0201149	-0.45136	0.12055	0.000267721	#N/A	#N/A	#N/A	#N/A
Spleen	FBP1	rs10992996	Spleen_FBP1_rs10992996	G	A	0.486784	-0.156049	0.0427453	0.000339337	-0.0502917	0.0148647	0.000716242	True	rs10992981_A_G	0.320525	Fail
Stomach	FBP1	rs141799963	Stomach_FBP1_rs141799963	T	C	0.0138889	0.527813	0.147334	0.00040393	-0.0475133	0.022572	0.0352942	True	NA	NA	Fail
Testis	FBP1	rs142236333	Testis_FBP1_rs142236333	A	AC	0.0729814	-0.375119	0.0823246	7.91798e-06	#N/A	#N/A	#N/A	#N/A
Thyroid	FBP1	rs913183	Thyroid_FBP1_rs913183	G	T	0.793345	-0.143822	0.0330669	1.65275e-05	0.0752292	0.0188187	6.39976e-05	True	NA	NA	Fail
Uterus	FBP1	rs72621415	Uterus_FBP1_rs72621415	T	C	0.0155039	-1.2814	0.302682	4.97668e-05	#N/A	#N/A	#N/A	#N/A
Vagina	FBP1	rs185515279	Vagina_FBP1_rs185515279	G	A	0.0248227	-0.718201	0.209673	0.000849827	-0.016312	0.0209568	0.436356	False
Whole_Blood	FBP1	rs183720908	Whole_Blood_FBP1_rs183720908	A	G	0.0410448	-0.298718	0.068379	1.47348e-05	-0.00326796	0.0179779	0.855758	False

## Sheet: ST6.Instruments
Supplementary Table 6A. Genetic instruments been selected to proxy metformin targets.
Phenotype	Target	Gene	SNP	Effect_allele	Other_allele	Effect_allele_freq	Beta	Se	P	N	maf	r2 - variance explained	Sum_r2	N_SNP	F-statistics for each target
Metformin	AMPK	PRKAG2	rs10272655	T	C	0.186	0.000619266	0.0105275	0.00055	344182	0.186	1.16124e-07	NR	NR	NR
Metformin	AMPK	PRKAA1	rs1645060	A	G	0.057	-0.00866972	0.0167202	0.029	344182	0.057	8.08029e-06	NR	NR	NR
Metformin	AMPK	PRKAG2	rs3793342	A	G	0.145	-0.0117661	0.0117661	1.95e-07	344182	0.145	3.43262e-05	0.000184026	3	13.32
Metformin	GCG	GCG	rs72866989	A	G	0.025	-0.0538761	0.0483028	0.0423	344182	0.025	0.000141504	0.000141504	1	1.4
Metformin	GDF15	GDF15	rs1227732	T	G	0.186	0.0037156	0.0111468	0.00026	344182	0.186	4.18046e-06	4.18046e-06	1	7.126
Metformin	Mitochondrial_complex_I	NDUFA7	rs1043409	A	T	0.943	0.0173394	0.0241514	1.07e-05	344182	0.057	3.23212e-05	NR	NR	NR
Metformin	Mitochondrial_complex_I	NDUFA13	rs117877390	T	C	0.034	0.0130046	0.037156	0.000544	344182	0.034	1.11091e-05	NR	NR	NR
Metformin	Mitochondrial_complex_I	NDUFV2	rs12969399	T	G	0.638	-0.0161009	0.00928899	2.78e-05	344182	0.362	0.000119746	NR	NR	NR
Metformin	Mitochondrial_complex_I	NDUFAF3	rs1354034	T	C	0.377	-0.0204358	0.00866972	3.44e-10	344182	0.377	0.000196174	NR	NR	NR
Metformin	Mitochondrial_complex_I	NDUFAF3	rs147052086	A	G	0.021	0.0297248	0.0613073	0.00231	344182	0.021	3.63303e-05	NR	NR	NR
Metformin	Mitochondrial_complex_I	NDUFA8	rs150943293	A	G	0.983	-0.00928899	0.0365367	0.0105	344182	0.017	2.88383e-06	NR	NR	NR
Metformin	Mitochondrial_complex_I	NDUFS8	rs151128822	A	G	0.08	-0.0501606	0.0179587	0.00146	344182	0.08	0.000370367	NR	NR	NR
Metformin	Mitochondrial_complex_I	NDUFV1	rs1532331	T	G	0.676	0.00247706	0.00928899	3.64e-05	344182	0.324	2.6878e-06	NR	NR	NR
Metformin	Mitochondrial_complex_I	NDUFS4	rs1809084	T	C	0.348	0.00123853	0.00866972	2.95e-06	344182	0.348	6.961e-07	NR	NR	NR
Metformin	Mitochondrial_complex_I	NDUFC2	rs2450122	T	C	0.811	0.0365367	0.0111468	4.19e-11	344182	0.189	0.000409234	NR	NR	NR
Metformin	Mitochondrial_complex_I	NDUFA13	rs2965201	T	C	0.847	0.0229128	0.0111468	0.000307	344182	0.153	0.00013607	NR	NR	NR
Metformin	Mitochondrial_complex_I	NDUFS3	rs3136476	D	I	0.835	-0.00681193	0.0111468	0.0435	344182	0.165	1.27862e-05	NR	NR	NR
Metformin	Mitochondrial_complex_I	NDUFS2	rs4657093	T	C	0.839	-0.0173394	0.0117661	0.00872	344182	0.161	8.12248e-05	NR	NR	NR
Metformin	Mitochondrial_complex_I	NDUFA8	rs4837917	T	C	0.726	-0.0123853	0.00928899	0.00265	344182	0.274	6.10284e-05	NR	NR	NR
Metformin	Mitochondrial_complex_I	NDUFB3	rs62180557	T	C	0.984	0.018578	0.0328211	0.0309	344182	0.016	1.08678e-05	NR	NR	NR
Metformin	Mitochondrial_complex_I	NDUFS4	rs62372178	T	C	0.562	0.00805046	0.00866972	7.08e-06	344182	0.438	3.19067e-05	NR	NR	NR
Metformin	Mitochondrial_complex_I	NDUFA2	rs62383878	A	C	0.793	0.0037156	0.0111468	0.00136	344182	0.207	4.53242e-06	NR	NR	NR
Metformin	Mitochondrial_complex_I	NDUFB6	rs653790	T	C	0.244	-0.0111468	0.00990826	2.37e-05	344182	0.244	4.58396e-05	NR	NR	NR
Metformin	Mitochondrial_complex_I	NDUFA2	rs6897346	T	C	0.211	0.00309633	0.0105275	0.00149	344182	0.211	3.19216e-06	NR	NR	NR
Metformin	Mitochondrial_complex_I	NDUFA7	rs73497430	T	G	0.755	0.00743119	0.0111468	0.000106	344182	0.245	2.04296e-05	NR	NR	NR
Metformin	Mitochondrial_complex_I	NDUFC1	rs77145138	A	C	0.986	0.0148624	0.0408716	0.00145	344182	0.014	6.09834e-06	NR	NR	NR
Metformin	Mitochondrial_complex_I	NDUFA5	rs7788702	A	G	0.277	0.00681193	0.00928899	1.25e-08	344182	0.277	1.85861e-05	NR	NR	NR
Metformin	Mitochondrial_complex_I	NDUFB8	rs792699	C	G	0.27	-0.0284862	0.00928899	0.0069	344182	0.27	0.00031988	NR	NR	NR
Metformin	Mitochondrial_complex_I	NDUFAF1	rs8027626	T	G	0.653	-0.00990826	0.00866972	2.65e-07	344182	0.347	4.44905e-05	NR	NR	NR
Metformin	Mitochondrial_complex_I	NDUFAF3	rs9399137	T	C	0.726	0.152339	0.00866972	6.04e-58	344182	0.274	0.00923298	NR	NR	NR
Metformin	Mitochondrial_complex_I	NDUFAF3	rs9866749	A	T	0.266	-0.0390138	0.00990826	7.08e-28	344182	0.266	0.000594351	0.0118058	26	429.3
Metformin	Mitochondrial_glycerol_3	GPD2	rs11889246	A	C	0.261	-0.0105275	0.00990826	0.000255	344182	0.261	4.27531e-05	4.27531e-05	1	5.158
Metformin	Fructose_bisphosphatase_1	ADCY1	rs187423111	A	G	0.025	-0.031211	0.0386422	0.0005114	344182	0.025	4.74887e-05	4.74887e-05	1	19.13
Metformin	Adenylyl_cyclase	FBP1	rs913185	C	A	0.757	-0.00928899	0.0495413	2.4363e-05	344182	0.243	3.17446e-05	3.17446e-05	1	10.9262
Supplementary Table 6B. Genetic instruments been selected to proxy HbA1c directly.
Phenotype	SNP	Effect_allele	Other_allele	Effect_allele_freq	Beta	Se	P	N	maf	r2 - variance explained	Sum_r2	N_SNPs	F-statistics
Glycated haemoglobin	rs10231021	A	T	0.5053	0.00927083	0.00135417	8.692e-14	145580	0.4947	4.29693e-05	NR	NR	NR
Glycated haemoglobin	rs10811661	T	C	0.8212	0.0133333	0.00177083	1.735e-14	145580	0.1788	5.22064e-05	NR	NR	NR
Glycated haemoglobin	rs10830963	C	G	0.7214	-0.0205208	0.0015625	1.541e-36	145580	0.2786	0.000169269	NR	NR	NR
Glycated haemoglobin	rs11257655	T	C	0.2202	0.0114583	0.00166667	1.911e-13	145580	0.2202	4.50893e-05	NR	NR	NR
Glycated haemoglobin	rs11558471	A	G	0.6787	0.0157292	0.00145833	3.381e-25	145580	0.3213	0.000107902	NR	NR	NR
Glycated haemoglobin	rs11719201	T	C	0.237	-0.0134375	0.0015625	2.431e-18	145580	0.237	6.5304e-05	NR	NR	NR
Glycated haemoglobin	rs13234131	A	G	0.8747	-0.0117708	0.00208333	2.061e-09	145580	0.1253	3.03707e-05	NR	NR	NR
Glycated haemoglobin	rs13306736	T	C	0.5792	-0.00666667	0.00145833	8.864e-07	145580	0.4208	2.16647e-05	NR	NR	NR
Glycated haemoglobin	rs1367173	T	C	0.121	-0.0158333	0.00208333	1.66e-14	145580	0.121	5.33272e-05	NR	NR	NR
Glycated haemoglobin	rs1604038	T	C	0.2932	-0.01125	0.00145833	2.759e-16	145580	0.2932	5.2456e-05	NR	NR	NR
Glycated haemoglobin	rs174584	A	G	0.3497	-0.00927083	0.00135417	2.599e-10	145580	0.3497	3.9091e-05	NR	NR	NR
Glycated haemoglobin	rs1822534	A	G	0.6166	0.00875	0.00135417	3.645e-13	145580	0.3834	3.61994e-05	NR	NR	NR
Glycated haemoglobin	rs2138157	A	C	0.3678	-0.0053125	0.00135417	6.551e-06	145580	0.3678	1.31248e-05	NR	NR	NR
Glycated haemoglobin	rs2971670	T	C	0.1693	0.0329167	0.00177083	5.1e-88	145580	0.1693	0.000304763	NR	NR	NR
Glycated haemoglobin	rs340882	C	G	0.4106	-0.00875	0.00135417	1.483e-10	145580	0.4106	3.70574e-05	NR	NR	NR
Glycated haemoglobin	rs3778321	A	G	0.1894	-0.0110417	0.00166667	4.18e-11	145580	0.1894	3.74357e-05	NR	NR	NR
Glycated haemoglobin	rs55872740	A	G	0.7026	-0.00697917	0.00145833	4.859e-06	145580	0.2974	2.03557e-05	NR	NR	NR
Glycated haemoglobin	rs576674	A	G	0.8386	-0.00885417	0.001875	1.254e-06	145580	0.1614	2.12219e-05	NR	NR	NR
Glycated haemoglobin	rs6777684	A	G	0.3923	-0.00604167	0.00145833	4.718e-06	145580	0.3923	1.74041e-05	NR	NR	NR
Glycated haemoglobin	rs6931514	A	G	0.731	-0.010625	0.00145833	1.181e-13	145580	0.269	4.43974e-05	NR	NR	NR
Glycated haemoglobin	rs7177055	A	G	0.7105	0.00739583	0.00145833	4.045e-06	145580	0.2895	2.25018e-05	NR	NR	NR
Glycated haemoglobin	rs7732130	A	G	0.7109	-0.00864583	0.00145833	6.752e-08	145580	0.2891	3.07256e-05	NR	NR	NR
Glycated haemoglobin	rs7903146	T	C	0.2777	0.0138542	0.00145833	1.044e-22	145580	0.2777	7.69989e-05	0.00134184	23	18.5032
Notation: individual variants may have a relatively large confidence interval for their genetic association with HbA1c. However, the overall F-statistics for most of the metformin targets were above the commonly-accepted threshold of 10.
Supplementary Table 6C. Multivariable instruments of the metformin target and red blood cell counts.
Phenotype	SNP	Effect_allele	Other_allele	Effect_allele_freq	Beta	Se	P	N
Metformin	rs10272655	T	C	0.208	0.01	0.003	0.00055	344182
Metformin	rs1043409	T	A	0.059	0.022	0.005	1.07e-05	344182
Metformin	rs117877390	T	C	0.027	0.025	0.007	0.000544	344182
Metformin	rs11889246	A	C	0.257	-0.01	0.003	0.000255	344182
Metformin	rs1227732	G	T	0.808	-0.011	0.003	0.00026	344182
Metformin	rs12969399	G	T	0.36	0.01	0.002	2.78e-05	344182
Metformin	rs1354034	C	T	0.601	0.015	0.002	3.44e-10	344182
Metformin	rs147052086	A	G	0.016	0.029	0.01	0.00231	344182
Metformin	rs150943293	G	A	0.019	-0.022	0.009	0.0105	344182
Metformin	rs151128822	A	G	0.093	-0.013	0.004	0.00146	344182
Metformin	rs1532331	T	G	0.697	0.01	0.003	3.64e-05	344182
Metformin	rs1645060	G	A	0.933	-0.01	0.005	0.029	344182
Metformin	rs1809084	T	C	0.306	0.012	0.002	2.95e-06	344182
Metformin	rs2450122	C	T	0.155	-0.021	0.003	4.19e-11	344182
Metformin	rs2965201	T	C	0.832	0.011	0.003	0.000307	344182
Metformin	rs3136476	TAGG	T	0.158	0.006	0.003	0.0435	344182
Metformin	rs3793342	A	G	0.143	-0.017	0.003	1.95e-07	344182
Metformin	rs4657093	C	T	0.129	-0.009	0.003	0.00872	344182
Metformin	rs4837917	C	T	0.294	0.008	0.003	0.00265	344182
Metformin	rs62180557	C	T	0.024	-0.016	0.008	0.0309	344182
Metformin	rs62372178	C	T	0.435	-0.01	0.002	7.08e-06	344182
Metformin	rs62383878	C	A	0.232	-0.009	0.003	0.00136	344182
Metformin	rs653790	T	C	0.247	-0.012	0.003	2.37e-05	344182
Metformin	rs6897346	T	C	0.197	-0.009	0.003	0.00149	344182
Metformin	rs72866989	A	G	0.01	-0.024	0.012	0.0423	344182
Metformin	rs73497430	G	T	0.246	-0.01	0.003	0.000106	344182
Metformin	rs77145138	C	A	0.01	0.036	0.011	0.00145	344182
Metformin	rs7788702	G	A	0.7	-0.014	0.003	1.25e-08	344182
Metformin	rs792699	G	C	0.753	0.007	0.003	0.0069	344182
Metformin	rs8027626	G	T	0.324	0.013	0.002	2.65e-07	344182
Metformin	rs9399137	C	T	0.26	-0.042	0.003	6.04e-58	344182
Metformin	rs9866749	T	A	0.709	0.028	0.003	7.08e-28	344182
Red blood cell (erythrocyte) count	rs10272655	T	C	0.208332	0.00147302	0.00252914	0.560284	350475
Red blood cell (erythrocyte) count	rs1043409	T	A	0.0595198	-0.00380229	0.00436978	0.384228	350475
Red blood cell (erythrocyte) count	rs117877390	T	C	0.0270998	0.0174555	0.00649792	0.00722487	350475
Red blood cell (erythrocyte) count	rs11889246	A	C	0.256746	-0.00528415	0.00233595	0.0236919	350475
Red blood cell (erythrocyte) count	rs1227732	G	T	0.808313	0.00701174	0.00258914	0.00676659	350475
Red blood cell (erythrocyte) count	rs12969399	G	T	0.360171	-0.00112758	0.0021232	0.595367	350475
Red blood cell (erythrocyte) count	rs1354034	C	T	0.601314	-0.00137096	0.00207892	0.509602	350475
Red blood cell (erythrocyte) count	rs147052086	A	G	0.0158923	0.0090186	0.00853006	0.290388	350475
Red blood cell (erythrocyte) count	rs150943293	G	A	0.0185332	0.0099623	0.00758485	0.189033	350475
Red blood cell (erythrocyte) count	rs151128822	A	G	0.0926818	0.00111593	0.00351251	0.750711	350475
Red blood cell (erythrocyte) count	rs1532331	T	G	0.696778	0.00724482	0.00222615	0.00113637	350475
Red blood cell (erythrocyte) count	rs1645060	G	A	0.932763	0.00648831	0.00406988	0.110887	350475
Red blood cell (erythrocyte) count	rs1809084	T	C	0.3063	0.000213824	0.00220623	0.922791	350475
Red blood cell (erythrocyte) count	rs2450122	C	T	0.154999	0.00623214	0.00281413	0.0267892	350475
Red blood cell (erythrocyte) count	rs2965201	T	C	0.832201	0.00883512	0.00273066	0.00121428	350475
Red blood cell (erythrocyte) count	rs3136476	TAGG	T	0.157418	-0.000541299	0.00280777	0.847127	350475
Red blood cell (erythrocyte) count	rs3793342	A	G	0.14331	-0.0055636	0.00291237	0.0560906	350475
Red blood cell (erythrocyte) count	rs4657093	C	T	0.128938	0.00612159	0.00304943	0.0447023	350475
Red blood cell (erythrocyte) count	rs4837917	C	T	0.294424	0.00135014	0.00223434	0.545667	350475
Red blood cell (erythrocyte) count	rs62180557	C	T	0.0235875	0.00803343	0.0067203	0.231933	350475
Red blood cell (erythrocyte) count	rs62372178	C	T	0.435008	-0.00378639	0.00206464	0.0666653	350475
Red blood cell (erythrocyte) count	rs62383878	C	A	0.232727	-0.00232566	0.00241982	0.336508	350475
Red blood cell (erythrocyte) count	rs653790	T	C	0.245879	0.00888949	0.00248733	0.00035173	350475
Red blood cell (erythrocyte) count	rs6897346	T	C	0.197227	0.00196247	0.00256588	0.44437	350475
Red blood cell (erythrocyte) count	rs72866989	A	G	0.00965832	0.00595898	0.0104082	0.566963	350475
Red blood cell (erythrocyte) count	rs73497430	G	T	0.245008	-0.00818441	0.00238497	0.000599971	350475
Red blood cell (erythrocyte) count	rs77145138	C	A	0.0105594	-0.00789765	0.0101797	0.437852	350475
Red blood cell (erythrocyte) count	rs7788702	G	A	0.700428	0.000313663	0.00222768	0.888026	350475
Red blood cell (erythrocyte) count	rs792699	G	C	0.752986	0.00288659	0.00238592	0.226339	350475
Red blood cell (erythrocyte) count	rs8027626	G	T	0.3238	-0.00176413	0.00217762	0.417873	350475
Red blood cell (erythrocyte) count	rs9399137	C	T	0.259197	-0.150888	0.00232031	0	350475
Red blood cell (erythrocyte) count	rs9866749	T	A	0.705173	0.0110906	0.00229274	1.31698e-06	350475
Supplementary Table 6D. Phenome-wide association study results of the metformin target instruments. Results from PhenoScanner P value cut-off= 5e-8
SNP	rsID	Pos (hg19)	A1	A2	Trait	Type	PMID	Beta	P	N	Unit
rs1354034	rs1354034	chr3:56849749	C	T	Mean platelet volume	Diseases and traits	27863252	-0.2283	0	173480	IVNT
rs1354034	rs1354034	chr3:56849749	C	T	Mean platelet volume	Diseases and traits	27863252	0.2283	0	-	unit decrease
rs9399137	rs9399137	chr6:135419018	C	T	Mean corpuscular hemoglobin	Diseases and traits	27863252	0.2255	0	173480	IVNT
rs9399137	rs9399137	chr6:135419018	C	T	Mean corpuscular volume	Diseases and traits	27863252	0.2116	0	173480	IVNT
rs9399137	rs9399137	chr6:135419018	C	T	Red blood cell count	Diseases and traits	27863252	-0.196	0	173480	IVNT
rs1354034	rs1354034	chr3:56849749	C	T	Platelet count	Diseases and traits	27863252	0.1379	9e-301	-	unit increase
rs1354034	rs1354034	chr3:56849749	C	T	Platelet count	Diseases and traits	27863252	0.1379	9.05e-301	173480	IVNT
rs9399137	rs9399137	chr6:135419018	C	T	Plateletcrit	Diseases and traits	27863252	0.1415	1.07e-213	173480	IVNT
rs9399137	rs9399137	chr6:135419018	C	T	Platelet count	Diseases and traits	27863252	0.1249	9.73e-167	173480	IVNT
rs9399137	rs9399137	chr6:135419018	C	T	Red cell distribution width	Diseases and traits	27863252	-0.1027	6.93e-120	173480	IVNT
rs9399137	rs9399137	chr6:135419018	C	T	Mean corpuscular hemoglobin concentration	Diseases and traits	27863252	0.09643	1.12e-109	173480	IVNT
rs9399137	rs9399137	chr6:135419018	C	T	Mean corpuscular volume	Diseases and traits	23222517	NA	4.99e-102	71861	-
rs9399137	rs9399137	chr6:135419018	C	T	Mean corpuscular hemoglobin concentration	Diseases and traits	23222517	NA	1.52e-101	71861	-
rs9399137	rs9399137	chr6:135419018	C	T	Mean erythrocyte volume	Diseases and traits	22139419	NA	9.65e-99	18600	-
rs9399137	rs9399137	chr6:135419018	C	T	Hemoglobin levels	Diseases and traits	26366553	0.4202	1e-93	-	g/dl increase
rs9399137	rs9399137	chr6:135419018	C	T	F cell levels	Diseases and traits	23043469	NA	2.81e-92	2322	-
rs9399137	rs9399137	chr6:135419018	C	T	Red blood cell count RBC	Diseases and traits	23222517	NA	1.41e-88	71861	-
rs9399137	rs9399137	chr6:135419018	C	T	Hematocrit	Diseases and traits	27863252	-0.08511	4.606e-83	173480	IVNT
rs9399137	rs9399137	chr6:135419018	C	T	Red blood cell count RBC	Diseases and traits	22139419	NA	1.82e-82	18600	-
rs1354034	rs1354034	chr3:56849749	C	T	Mean platelet volume	Diseases and traits	22139419	-0.023	3e-69	-	lnfl increase
rs1354034	rs1354034	chr3:56849749	C	T	Mean platelet volume MPV	Diseases and traits	22139419	NA	3.31e-69	18600	-
rs9399137	rs9399137	chr6:135419018	C	T	Mean corpuscular volume	Diseases and traits	19862010	NA	6.9e-57	24167	-
rs1354034	rs1354034	chr3:56849749	C	T	Platelet count PLT	Diseases and traits	22139419	NA	2.86e-54	18600	-
rs1354034	rs1354034	chr3:56849749	C	T	Platelet counts	Diseases and traits	22139419	6.848	3e-54	-	10^9/l increase
rs9399137	rs9399137	chr6:135419018	C	T	Platelet counts	Diseases and traits	22139419	5.901	5e-47	-	10^9/l increase
rs9399137	rs9399137	chr6:135419018	C	T	Platelet count PLT	Diseases and traits	22139419	NA	5.04e-47	18600	-
rs9399137	rs9399137	chr6:135419018	C	T	Adult fetal hemoblogbin levels HbF by F cell levels	Diseases and traits	17767159	NA	2.5e-36	179	-
rs9399137	rs9399137	chr6:135419018	C	T	Fetal hemoglobin HbF	Diseases and traits	21326311	NA	2.5e-36	440	-
rs9399137	rs9399137	chr6:135419018	C	T	F cell distribution	Diseases and traits	17767159	NA	3e-36	-	-
rs9399137	rs9399137	chr6:135419018	C	T	Fetal hemoglobin	Diseases and traits	17767159	NA	3e-36	-	-
rs9399137	rs9399137	chr6:135419018	C	T	Hemoglobin concentration	Diseases and traits	27863252	-0.05395	3.141e-34	173480	IVNT
rs1354034	rs1354034	chr3:56849749	C	T	Mean platelet volume	Diseases and traits	24026423	0.19	9e-34	-	unit decrease
rs9399137	rs9399137	chr6:135419018	C	T	Mean corpuscular hemoglobin MCH	Diseases and traits	19862010	NA	1.98e-33	24167	-
rs9399137	rs9399137	chr6:135419018	C	T	White blood cell count	Diseases and traits	27863252	-0.05035	1.939e-29	173480	IVNT
rs9399137	rs9399137	chr6:135419018	C	T	Reticulocyte fraction of red cells	Diseases and traits	27863252	0.04945	2.131e-28	173480	IVNT
rs1354034	rs1354034	chr3:56849749	C	T	Platelet counts	Diseases and traits	24026423	-7.97	6e-24	-	unit increase
rs1354034	rs1354034	chr3:56849749	C	T	Plateletcrit	Diseases and traits	27863252	0.03542	2e-21	-	unit increase
rs1354034	rs1354034	chr3:56849749	C	T	Plateletcrit	Diseases and traits	27863252	0.03542	2.42e-21	173480	IVNT
rs9399137	rs9399137	chr6:135419018	C	T	Monocyte count	Diseases and traits	27863252	-0.04207	2.827e-21	173480	IVNT
rs9399137	rs9399137	chr6:135419018	C	T	Lymphocyte count	Diseases and traits	27863252	-0.04219	4.307e-21	173480	IVNT
rs9399137	rs9399137	chr6:135419018	C	T	Hematocrit Hct	Diseases and traits	23222517	NA	4.63e-20	71861	-
rs9399137	rs9399137	chr6:135419018	C	T	High light scatter percentage of red cells	Diseases and traits	27863252	0.04076	7.58e-20	173480	IVNT
rs1354034	rs1354034	chr3:56849749	C	T	Platelet count	Diseases and traits	23263863	NA	1.07e-19	14177	-
rs9399137	rs9399137	chr6:135419018	C	T	Myeloid white cell count	Diseases and traits	27863252	-0.04052	1.592e-19	173480	IVNT
rs9399137	rs9399137	chr6:135419018	C	T	Beta thalassemiaHemoglobin E disease absolute fetal hemoglobin Hb gdL	Diseases and traits	20183929	NA	5.93e-19	618	-
rs9399137	rs9399137	chr6:135419018	C	T	Eosinophil count	Diseases and traits	27863252	-0.03924	9.736e-19	173480	IVNT
rs9399137	rs9399137	chr6:135419018	C	T	Beta thalassemiaHemoglobin E disease fetal hemoglobin Hb	Diseases and traits	20183929	NA	2.76e-18	618	-
rs2450122	rs2450122	chr11:77930345	T	C	Impedance of arm right	Diseases and traits	UKBB	-0.02045	4.582e-18	331279	IVNT
rs2965201	rs2965201	chr19:19478051	C	T	Height	Diseases and traits	UKBB	0.01963	1.965e-17	336474	IVNT
rs9399137	rs9399137	chr6:135419018	C	T	Sum neutrophil eosinophil counts	Diseases and traits	27863252	-0.03783	2.275e-17	173480	IVNT
rs9399137	rs9399137	chr6:135419018	C	T	Granulocyte count	Diseases and traits	27863252	-0.03749	4.961e-17	173480	IVNT
rs2965201	rs2965201	chr19:19478051	C	T	Impedance of arm right	Diseases and traits	UKBB	0.01867	3.203e-16	331279	IVNT
rs9399137	rs9399137	chr6:135419018	C	T	Sum eosinophil basophil counts	Diseases and traits	27863252	-0.03609	4.709e-16	173480	IVNT
rs2450122	rs2450122	chr11:77930345	T	C	Impedance of arm left	Diseases and traits	UKBB	-0.01904	9.718e-16	331292	IVNT
rs9399137	rs9399137	chr6:135419018	C	T	Erythrocyte count	Diseases and traits	19862010	NA	1.09e-15	24167	-
rs9399137	rs9399137	chr6:135419018	C	T	Fetal hemoglobin	Diseases and traits	22936743	NA	1.17e-15	2040	-
rs9399137	rs9399137	chr6:135419018	C	T	Neutrophil count	Diseases and traits	27863252	-0.03535	2.221e-15	173480	IVNT
rs2965201	rs2965201	chr19:19478051	C	T	Sitting height	Diseases and traits	UKBB	0.01986	2.746e-15	336172	IVNT
rs2965201	rs2965201	chr19:19478051	C	T	Impedance of arm left	Diseases and traits	UKBB	0.01807	3.582e-15	331292	IVNT
rs9399137	rs9399137	chr6:135419018	C	T	Mean corpuscular hemoglobin MCH	Diseases and traits	23263863	NA	3.66e-15	14177	-
rs2965201	rs2965201	chr19:19478051	C	T	Impedance of whole body	Diseases and traits	UKBB	0.01949	3.761e-15	331284	IVNT
rs9399137	rs9399137	chr6:135419018	C	T	Mean corpuscular hemoglobin	Diseases and traits	23263863	-0.2519	4e-15	-	unit decrease
rs9399137	rs9399137	chr6:135419018	C	T	Sum basophil neutrophil counts	Diseases and traits	27863252	-0.03506	4.268e-15	173480	IVNT
rs9399137	rs9399137	chr6:135419018	C	T	Glycated hemoglobin levels	Diseases and traits	24647736	-0.07	9e-15	-	unit increase
rs1354034	rs1354034	chr3:56849749	C	T	Platelet count	Diseases and traits	26805783	-5.87	2e-13	-	unit decrease
rs1354034	rs1354034	chr3:56849749	C	T	Platelet count	Diseases and traits	29066854	NA	3e-13	-	-
rs2965201	rs2965201	chr19:19478051	C	T	Plateletcrit	Diseases and traits	27863252	0.03533	5.784e-13	173480	IVNT
rs1354034	rs1354034	chr3:56849749	C	T	Platelet counts	Diseases and traits	23263863	11.44	9e-13	-	unit increase
rs1354034	rs1354034	chr3:56849749	C	T	Hematological traits Red blood cell count Hemoglobin concentration Hematocrit Mean corpuscular hemoglobin MCH concentration Mean corpuscular volume Platelet count and White blood cell count	Diseases and traits	23263863	NA	9.32e-13	14177	-
rs7788702	rs7788702	chr7:123237421	A	G	Platelet count	Diseases and traits	27863252	-0.02825	1.214e-12	173480	IVNT
rs1354034	rs1354034	chr3:56849749	C	T	Lymphocyte counts	Diseases and traits	27863252	0.02554	3e-12	-	unit increase
rs1354034	rs1354034	chr3:56849749	C	T	Lymphocyte count	Diseases and traits	27863252	0.02554	3.08e-12	173480	IVNT
rs8027626	rs8027626	chr15:41711514	G	T	Lymphocyte percentage of white cells	Diseases and traits	27863252	0.02608	6.327e-12	173480	IVNT
rs9399137	rs9399137	chr6:135419018	C	T	Mean corpuscular volume	Diseases and traits	23263863	-0.5546	1e-11	-	unit decrease
rs9399137	rs9399137	chr6:135419018	C	T	Mean corpuscular volume	Diseases and traits	23263863	NA	1.21e-11	14177	-
rs8027626	rs8027626	chr15:41711514	G	T	Neutrophil percentage of white cells	Diseases and traits	27863252	-0.02558	1.725e-11	173480	IVNT
rs2965201	rs2965201	chr19:19478051	C	T	Height	Diseases and traits	25282103	0.025	1.2e-10	253212	Z-score
rs9399137	rs9399137	chr6:135419018	C	T	Hematocrit Hct	Diseases and traits	19862010	NA	1.62e-10	24167	-
rs9866749	rs9866749	chr3:49650935	A	T	Reticulocyte fraction of red cells	Diseases and traits	27863252	0.02527	2.803e-10	173480	IVNT
rs9399137	rs9399137	chr6:135419018	C	T	Total cholesterol	Diseases and traits	28334899	-0.059	3.82e-10	31168	IVNT
rs1354034	rs1354034	chr3:56849749	C	T	Reticulocyte count	Diseases and traits	27863252	-0.02287	3.91e-10	173480	IVNT
rs1354034	rs1354034	chr3:56849749	C	T	Reticulocyte count	Diseases and traits	27863252	0.02287	4e-10	-	unit decrease
rs1354034	rs1354034	chr3:56849749	C	T	Reticulocyte fraction of red cells	Diseases and traits	27863252	0.02278	4e-10	-	unit decrease
rs1354034	rs1354034	chr3:56849749	C	T	Reticulocyte fraction of red cells	Diseases and traits	27863252	-0.02278	4.43e-10	173480	IVNT
rs9866749	rs9866749	chr3:49650935	A	T	Mean corpuscular volume	Diseases and traits	27863252	0.02433	6.518e-10	173480	IVNT
rs9399137	rs9399137	chr6:135419018	C	T	Platelet counts	Diseases and traits	24026423	-5.51	8e-10	-	unit decrease
rs1354034	rs1354034	chr3:56849749	C	T	Blood protein levels	Diseases and traits	28240269	-0.2766	1e-09	-	unit decrease
rs9399137	rs9399137	chr6:135419018	C	T	Hematology traits	Diseases and traits	19853236	-0.16	1e-09	-	SD decrease
rs9399137	rs9399137	chr6:135419018	C	T	Platelet count	Diseases and traits	19853236	NA	1e-09	-	-
rs9399137	rs9399137	chr6:135419018	C	T	Platelet count PLT	Diseases and traits	19853236	NA	1.4e-09	6015	-
rs117877390	rs117877390	chr19:19378416	C	T	Triglycerides	Diseases and traits	24097068	0.1099	1.53e-09	78972	IVNT
rs9399137	rs9399137	chr6:135419018	C	T	Beta thalassemiaHemoglobin E disease severity	Diseases and traits	20183929	NA	1.53e-09	618	-
rs9399137	rs9399137	chr6:135419018	C	T	Mean corpuscular hemoglobin concentration	Diseases and traits	19862010	NA	1.7e-09	24167	-
rs9866749	rs9866749	chr3:49650935	A	T	Mean corpuscular hemoglobin	Diseases and traits	27863252	0.02371	1.938e-09	173480	IVNT
rs2450122	rs2450122	chr11:77930345	T	C	Impedance of whole body	Diseases and traits	UKBB	-0.01533	2.143e-09	331284	IVNT
rs7788702	rs7788702	chr7:123237421	A	G	Plateletcrit	Diseases and traits	27863252	-0.02389	2.164e-09	173480	IVNT
rs9399137	rs9399137	chr6:135419018	C	T	Hemoglobin Hb	Diseases and traits	23222517	NA	2.9e-09	71861	-
rs1532331	rs1532331	chr5:43116830	G	T	Age at menarche	Diseases and traits	25231870	0.032	3.5e-09	182416	years
rs9399137	rs9399137	chr6:135419018	C	T	HbA2 levels	Diseases and traits	23043469	NA	3.9e-09	2322	-
rs1532331	rs1532331	chr5:43116830	G	T	Menarche age at onset	Diseases and traits	25231870	0.03	4e-09	-	unit increase
rs2450122	rs2450122	chr11:77930345	T	C	Age at menarche	Diseases and traits	25231870	-0.045	4.9e-09	182416	years
rs9399137	rs9399137	chr6:135419018	C	T	HbA2 levels	Diseases and traits	23043469	NA	5e-09	-	-
rs1227732	rs1227732	chr19:18498808	G	T	Mouth or teeth dental problems: mouth ulcers	Diseases and traits	UKBB	0.005458	6e-09	336138	risk diff
rs2965201	rs2965201	chr19:19478051	C	T	Platelet count	Diseases and traits	27863252	0.02799	1.017e-08	173480	IVNT
rs9866749	rs9866749	chr3:49650935	A	T	High light scatter percentage of red cells	Diseases and traits	27863252	0.02277	1.267e-08	173480	IVNT
rs2965201	rs2965201	chr19:19478051	C	T	Body mass index	Diseases and traits	UKBB	-0.01816	1.657e-08	336107	IVNT
rs9399137	rs9399137	chr6:135419018	C	T	Self-reported high cholesterol	Diseases and traits	UKBB	-0.005123	1.884e-08	337159	risk diff
rs9399137	rs9399137	chr6:135419018	C	T	Hemoglobin Hb	Diseases and traits	22139419	NA	2.53e-08	18600	-
rs2965201	rs2965201	chr19:19478051	C	T	Impedance of leg right	Diseases and traits	UKBB	0.01628	3.152e-08	331301	IVNT
rs8027626	rs8027626	chr15:41711514	G	T	Neutrophil count	Diseases and traits	27863252	-0.02112	3.155e-08	173480	IVNT
rs2450122	rs2450122	chr11:77930345	T	C	Age at menarche	Diseases and traits	UKBB	-0.01889	3.295e-08	176008	-
rs3793342	rs3793342	chr7:150695195	G	A	Arm predicted mass left	Diseases and traits	UKBB	0.01208	3.81e-08	331146	IVNT
rs9866749	rs9866749	chr3:49650935	A	T	Reticulocyte count	Diseases and traits	27863252	0.02203	3.869e-08	173480	IVNT
rs3793342	rs3793342	chr7:150695195	G	A	Impedance of leg right	Diseases and traits	UKBB	-0.01724	3.99e-08	331301	IVNT
rs8027626	rs8027626	chr15:41711514	G	T	Sum basophil neutrophil counts	Diseases and traits	27863252	-0.02093	4.398e-08	173480	IVNT
rs11889246	rs11889246	chr2:157468544	A	C	Qualifications: A levels or as levels or equivalent	Diseases and traits	UKBB	0.006845	4.48e-08	334070	risk diff
rs3793342	rs3793342	chr7:150695195	G	A	Impedance of whole body	Diseases and traits	UKBB	-0.01443	4.88e-08	331284	IVNT
rs72866989	rs72866989	chr2:162382170	A	G	Cause of death: alcoholic hepatitis	Diseases and traits	UKBB	0.01432	5.01e-08	7637	risk diff

## Sheet: ST7.Outcomes-info
Supplementary Table 7. Egith selected complex human phenotypes under clinical trials for metformin treatment.
Drug trial information						Outcome name	Purpose	European ancestry
MESH ID	MESH Heading	EFO IDs	EFO Terms	Max Phase for Indication	First Approval	MR-phenotype name		IEU-OpenGWASdb-ID	n_cases	Sample.size	GWAS model	Covariates	REF
D002318	Cardiovascular Diseases	EFO:0000319	cardiovascular disease	0	1995	Coronary artery disease	Primary	ebi-a-GCST005195	122733	547261	Mixed linear model (BOLT-LMM)	age, gender, the first 30 principal components	https://pubmed.ncbi.nlm.nih.gov/29212778/
D006976	Hypertension, Pulmonary	EFO:0001361	pulmonary arterial hypertension	2	1995	Systolic blood pressure	Primary	ieu-b-38	NR	436419	Mixed linear model (BOLT-LMM)/Fixed-effects inverse-variance-weighted meta-analysis	sex, age, age2, BMI and a binary indicator variable for UKB vs.UK BiLEVE	https://pubmed.ncbi.nlm.nih.gov/30224653/
D006976	Hypertension, Pulmonary	EFO:0001361	pulmonary arterial hypertension	2	1995	Diastolic blood pressure	Primary	ieu-b-39	NR	436424	Mixed linear model (BOLT-LMM)/Fixed-effects inverse-variance-weighted meta-analysis	sex, age, age2, BMI and a binary indicator variable for UKB vs.UK BiLEVE	https://pubmed.ncbi.nlm.nih.gov/30224653/
D052439	Lipid Metabolism Disorders	Orphanet:309005	Disorder of lipid metabolism	3	1995	Low-density-lipoprotein cholesterol (LDL-C)	Primary	NA	NR	1320016	Raremetal/ linear mixed model	sex, age, age2, PCs of ancestry and any necessary study-specific covariates	https://pubmed.ncbi.nlm.nih.gov/34887591/
D052439	Lipid Metabolism Disorders	Orphanet:309005	Disorder of lipid metabolism	3	1995	High-density-lipoprotein cholesterol (HDL-C)	Primary	NA	NR	1320016	Raremetal/ linear mixed model	sex, age, age2, PCs of ancestry and any necessary study-specific covariates	https://pubmed.ncbi.nlm.nih.gov/34887591/
D052439	Lipid Metabolism Disorders	Orphanet:309005	Disorder of lipid metabolism	3	1995	Triglyceride	Primary	NA	NR	1320016	Raremetal/ linear mixed model	sex, age, age2, PCs of ancestry and any necessary study-specific covariates	https://pubmed.ncbi.nlm.nih.gov/34887591/
D058729	Peripheral Arterial Disease	EFO:0004265	peripheral arterial disease	3	1995	Atrial fibrillation	Primary	ebi-a-GCST006414	60620	1030836	Generalized mixed model	birth year, sex, genotype batch, and principal components (PC) 1-4 as implemented in SAIGE	https://www.nature.com/articles/s41588-018-0171-3
D009765	Obesity	EFO:0001073	obesity	3	1995	Body mass index	Primary	ebi-a-GCST006368	NR	315347	Mixed model/linear regression	age, sex, and ancestry covariates	https://pubmed.ncbi.nlm.nih.gov/30108127/
D003924	Diabetes Mellitus, Type 2	EFO:0001360	type II diabetes mellitus	4	1995	Type 2 diabetes	Positive control	ebi-a-GCST006867	74124	898130	Linear mixed models/Fixed-effects inverse-variance-weighted meta-analysis	age, sex and additional adjustment for study-specific covariates (without adjustment on BMI)	https://www.nature.com/articles/s41588-018-0241-6
D004912	Erythrocytes	EFO:0004305	erythrocyte count	NR	NR	Red blood cell counts	Variable adjusted in MVMR	ukb-d-30010_irnt	NR	350475	Linear mixed models	age, sex and first ten principal components as implemented in BLOTLMM	https://pubmed.ncbi.nlm.nih.gov/30224653/
D006976	Hypertension, Pulmonary	EFO:0001361	pulmonary arterial hypertension	2	1995	Diastolic blood pressure	Validation	ukb-b-7992	NR	436424	Linear mixed models	age, sex and first ten principal components as implemented in BLOTLMM	https://pubmed.ncbi.nlm.nih.gov/30224653/
D006976	Hypertension, Pulmonary	EFO:0001361	pulmonary arterial hypertension	2	1995	Systolic blood pressure	Validation	ukb-b-20175	NR	436419	Linear mixed models	age, sex and first ten principal components as implemented in BLOTLMM	https://pubmed.ncbi.nlm.nih.gov/30224653/

## Sheet: ST8.main-MR-results
Supplementary Table 8A. MR estimates of the general effect of metformin targets on the three disease outcomes. Five targets were tested in this analysis.
exposure	outcome	method	nsnp	b	se	pval	Q	Q_df	Q_pval	egger_intercept	se	pval	OR	LCI_OR	UCI_OR
Metformin	Coronary artery disease	Inverse variance weighted	28	0.475615	0.153607	0.00195943	47.116	27	0.00962046	#N/A	#N/A	#N/A	0.621503	0.459929	0.839839
Metformin	Coronary artery disease	MR Egger	28	0.538178	0.324347	0.109078	47.0284	26	0.00698377	-0.00108357	0.00492147	0.827456	0.583811	0.30916	1.10246
Metformin	Coronary artery disease	Weighted median	28	0.448109	0.179788	0.0126872	#N/A	#N/A	#N/A	#N/A	#N/A	#N/A	0.638835	0.449108	0.908714
Metformin	Coronary artery disease	Simple mode	28	0.347082	0.303712	0.263155	#N/A	#N/A	#N/A	#N/A	#N/A	#N/A	0.706747	0.389708	1.28171
Metformin	Coronary artery disease	Weighted mode	28	0.388426	0.169769	0.0301938	#N/A	#N/A	#N/A	#N/A	#N/A	#N/A	0.678123	0.486182	0.945842
Metformin	Atrial fibrillation	Inverse variance weighted	32	-0.157668	0.15946	0.322781	70.5167	31	6.5382e-05	#N/A	#N/A	#N/A	1.17078	0.856523	1.60033
Metformin	Atrial fibrillation	MR Egger	32	0.283278	0.311333	0.370134	64.7521	30	0.000235944	-0.00791593	0.00484378	0.11266	0.75331	0.409225	1.38671
Metformin	Atrial fibrillation	Weighted median	32	0.122928	0.15637	0.431788	#N/A	#N/A	#N/A	#N/A	#N/A	#N/A	0.884328	0.650892	1.20148
Metformin	Atrial fibrillation	Simple mode	32	-0.423131	0.39139	0.287992	#N/A	#N/A	#N/A	#N/A	#N/A	#N/A	1.52673	0.708934	3.28792
Metformin	Atrial fibrillation	Weighted mode	32	0.0693028	0.161593	0.670982	#N/A	#N/A	#N/A	#N/A	#N/A	#N/A	0.933044	0.679753	1.28072
Metformin	Type 2 diabetes	Inverse variance weighted	18	0.568138	0.244827	0.0203101	49.3915	17	5.2479e-05	#N/A	#N/A	#N/A	0.56658	0.350639	0.915507
Metformin	Type 2 diabetes	MR Egger	18	-0.360998	0.412763	0.394737	34.5663	16	0.00455421	0.0165008	0.00629899	0.0185856	1.43476	0.638893	3.22204
Metformin	Type 2 diabetes	Weighted median	18	-0.0470285	0.214042	0.826092	#N/A	#N/A	#N/A	#N/A	#N/A	#N/A	1.04815	0.689014	1.59448
Metformin	Type 2 diabetes	Simple mode	18	0.761942	0.504395	0.149253	#N/A	#N/A	#N/A	#N/A	#N/A	#N/A	0.466759	0.173677	1.25442
Metformin	Type 2 diabetes	Weighted mode	18	-0.019125	0.209904	0.928468	#N/A	#N/A	#N/A	#N/A	#N/A	#N/A	1.01931	0.675511	1.53808
Supplementary Table 8B. MR estimates of the general effect of metformin targets on the six continuaous outcomes. Five targets were tested in this analysis.
exposure	outcome	method	nsnp	b	se	LCI	UCI	pval	Q	Q_df	Q_pval	egger_intercept	se	pval
Metformin	Body mass index	Inverse variance weighted	31	-0.220922	0.0652387	-0.34879	-0.0930542	0.000708253	63.5772	30	0.000332557	#N/A	#N/A	#N/A
Metformin	Body mass index	MR Egger	31	-0.0761507	0.127346	-0.325749	0.173448	0.554493	59.9835	29	0.000620591	0.00257425	0.00195297	0.197781
Metformin	Body mass index	Weighted median	31	-0.114761	0.0677482	-0.247548	0.0180253	0.0902774	#N/A	#N/A	#N/A	#N/A	#N/A	#N/A
Metformin	Body mass index	Simple mode	31	-0.149578	0.137336	-0.418756	0.119601	0.284765	#N/A	#N/A	#N/A	#N/A	#N/A	#N/A
Metformin	Body mass index	Weighted mode	31	-0.121573	0.0615196	-0.242151	-0.000994772	0.0573942	#N/A	#N/A	#N/A	#N/A	#N/A	#N/A
Metformin	HDL cholesterol	Inverse variance weighted	32	-0.0111076	0.0601269	-0.128956	0.106741	0.853437	245.695	31	2.9713e-35	#N/A	#N/A	#N/A
Metformin	HDL cholesterol	MR Egger	32	-0.257298	0.110496	-0.473871	-0.0407259	0.0268091	201.255	30	2.8837e-27	-0.0044375	0.0017241	0.0152414
Metformin	HDL cholesterol	Weighted median	32	-0.0149487	0.0494032	-0.111779	0.0818815	0.762206	#N/A	#N/A	#N/A	#N/A	#N/A	#N/A
Metformin	HDL cholesterol	Simple mode	32	0.0545182	0.0809335	-0.104111	0.213148	0.505546	#N/A	#N/A	#N/A	#N/A	#N/A	#N/A
Metformin	HDL cholesterol	Weighted mode	32	0.00121293	0.102163	-0.199028	0.201453	0.990603	#N/A	#N/A	#N/A	#N/A	#N/A	#N/A
Metformin	LDL cholesterol	Inverse variance weighted	31	-0.225741	0.0963866	-0.414659	-0.0368237	0.0191786	585.142	30	3.51661e-104	#N/A	#N/A	#N/A
Metformin	LDL cholesterol	MR Egger	31	-0.523383	0.181414	-0.878955	-0.167811	0.00731088	519.965	29	2.251e-91	-0.00544496	0.00285586	0.0665253
Metformin	LDL cholesterol	Weighted median	31	-0.112443	0.0552776	-0.220787	-0.00409863	0.0419368	#N/A	#N/A	#N/A	#N/A	#N/A	#N/A
Metformin	LDL cholesterol	Simple mode	31	-0.020131	0.0934361	-0.203266	0.163004	0.830873	#N/A	#N/A	#N/A	#N/A	#N/A	#N/A
Metformin	LDL cholesterol	Weighted mode	31	-0.020131	0.0812049	-0.179293	0.139031	0.805898	#N/A	#N/A	#N/A	#N/A	#N/A	#N/A
Metformin	Triglycerides	Inverse variance weighted	31	-0.152441	0.076828	-0.303024	-0.00185855	0.0472345	381.409	30	1.56888e-62	#N/A	#N/A	#N/A
Metformin	Triglycerides	MR Egger	31	-0.123743	0.153241	-0.424096	0.17661	0.42595	380.787	29	5.71057e-63	0.000525001	0.00241219	0.82923
Metformin	Triglycerides	Weighted median	31	-0.0569798	0.0408219	-0.136991	0.0230311	0.16277	#N/A	#N/A	#N/A	#N/A	#N/A	#N/A
Metformin	Triglycerides	Simple mode	31	-0.11028	0.100778	-0.307805	0.0872449	0.282538	#N/A	#N/A	#N/A	#N/A	#N/A	#N/A
Metformin	Triglycerides	Weighted mode	31	-0.0817763	0.0390064	-0.158229	-0.00532371	0.0445757	#N/A	#N/A	#N/A	#N/A	#N/A	#N/A
Metformin	Systolic blood pressure (ICBP+MVP)	Inverse variance weighted	27	-0.186959	0.0482665	-0.281562	-0.092357	0.000107292	89.216	26	7.43315e-09	#N/A	#N/A	#N/A
Metformin	Systolic blood pressure (ICBP+MVP)	MR Egger	27	-0.138941	0.0997785	-0.334507	0.0566249	0.176035	88.141	25	5.73955e-09	0.0158624	0.0287266	0.585724
Metformin	Systolic blood pressure (ICBP+MVP)	Weighted median	27	-0.0812223	0.0408654	-0.161319	-0.00112606	0.0468609	#N/A	#N/A	#N/A	#N/A	#N/A	#N/A
Metformin	Systolic blood pressure (ICBP+MVP)	Simple mode	27	-0.213835	0.113883	-0.437045	0.00937601	0.0716879	#N/A	#N/A	#N/A	#N/A	#N/A	#N/A
Metformin	Systolic blood pressure (ICBP+MVP)	Weighted mode	27	-0.0872761	0.0375972	-0.160967	-0.0135856	0.028372	#N/A	#N/A	#N/A	#N/A	#N/A	#N/A
Metformin	Diastolic blood pressure (ICBP+MVP)	Inverse variance weighted	28	-0.290205	0.050749	-0.389673	-0.190737	1.07506e-08	92.8562	27	3.71559e-09	#N/A	#N/A	#N/A
Metformin	Diastolic blood pressure (ICBP+MVP)	MR Egger	28	-0.368085	0.103928	-0.571784	-0.164386	0.00152539	90.2878	26	4.99952e-09	-0.0140588	0.0163473	0.397644
Metformin	Diastolic blood pressure (ICBP+MVP)	Weighted median	28	-0.256966	0.0447367	-0.34465	-0.169282	9.24792e-09	#N/A	#N/A	#N/A	#N/A	#N/A	#N/A
Metformin	Diastolic blood pressure (ICBP+MVP)	Simple mode	28	-0.31734	0.0899034	-0.493551	-0.141129	0.00151293	#N/A	#N/A	#N/A	#N/A	#N/A	#N/A
Metformin	Diastolic blood pressure (ICBP+MVP)	Weighted mode	28	-0.255999	0.0455281	-0.345234	-0.166764	5.7463e-06	#N/A	#N/A	#N/A	#N/A	#N/A	#N/A
Metformin	Systolic blood pressure (UKBB)	Inverse variance weighted	30	-0.14359	0.0502092	-0.242	-0.0451795	0.00423874	63.813	29	0.000202487	#N/A	#N/A	#N/A
Metformin	Systolic blood pressure (UKBB)	MR Egger	30	-0.08047	0.103921	-0.284155	0.123215	0.445221	62.7289	28	0.000180435	0.00108829	0.00156443	0.492386
Metformin	Systolic blood pressure (UKBB)	Weighted median	30	-0.0318908	0.051169	-0.132182	0.0684003	0.533123	#N/A	#N/A	#N/A	#N/A	#N/A	#N/A
Metformin	Systolic blood pressure (UKBB)	Simple mode	30	-0.100009	0.117584	-0.330474	0.130456	0.401997	#N/A	#N/A	#N/A	#N/A	#N/A	#N/A
Metformin	Systolic blood pressure (UKBB)	Weighted mode	30	-0.0348665	0.051475	-0.135758	0.0660245	0.503553	#N/A	#N/A	#N/A	#N/A	#N/A	#N/A
Metformin	Diastolic blood pressure (UKBB)	Inverse variance weighted	30	-0.292608	0.0468892	-0.384511	-0.200705	4.36417e-10	55.9365	29	0.00192314	#N/A	#N/A	#N/A
Metformin	Diastolic blood pressure (UKBB)	MR Egger	30	-0.336876	0.0973972	-0.527774	-0.145977	0.00175454	55.4003	28	0.00152112	-0.000763393	0.00146643	0.606753
Metformin	Diastolic blood pressure (UKBB)	Weighted median	30	-0.236693	0.054891	-0.344279	-0.129107	1.61744e-05	#N/A	#N/A	#N/A	#N/A	#N/A	#N/A
Metformin	Diastolic blood pressure (UKBB)	Simple mode	30	-0.337315	0.112206	-0.557239	-0.117392	0.00541453	#N/A	#N/A	#N/A	#N/A	#N/A	#N/A
Metformin	Diastolic blood pressure (UKBB)	Weighted mode	30	-0.236965	0.0548897	-0.344549	-0.129381	0.000168115	#N/A	#N/A	#N/A	#N/A	#N/A	#N/A
Supplementary Table 8C. MR estimates of the combined effect of AMPK and MCI targets on the CVD outcomes.
exposure	outcome	method	nsnp	b	se	LCI	UCI	pval	Q	Q_df	Q_pval	egger_intercept	se	pval	OR	LCI_OR	UCI_OR
Metformin (AMPK + MCI)	Coronary artery disease || id:ebi-a-GCST005195	Inverse variance weighted	25	0.395229	0.145703	0.10965	0.680807	0.00667657	35.854	24	0.0567026	#N/A	#N/A	#N/A	0.673526	0.896147	0.506208
Metformin (AMPK + MCI)	Coronary artery disease || id:ebi-a-GCST005195	MR Egger	25	0.581922	0.300919	-0.00788	1.17172	0.0655346	35.0822	23	0.0510465	-0.00332263	0.0046708	0.484012	0.558823	1.00791	0.309832
Metformin (AMPK + MCI)	Coronary artery disease || id:ebi-a-GCST005195	Weighted median	25	0.445068	0.171391	0.109142	0.780993	0.00940957	#N/A	#N/A	#N/A	#N/A	#N/A	#N/A	0.640781	0.896603	0.457951
Metformin (AMPK + MCI)	Coronary artery disease || id:ebi-a-GCST005195	Simple mode	25	0.360054	0.344431	-0.31503	1.03514	0.306271	#N/A	#N/A	#N/A	#N/A	#N/A	#N/A	0.697638	1.3703	0.355177
Metformin (AMPK + MCI)	Coronary artery disease || id:ebi-a-GCST005195	Weighted mode	25	0.404787	0.183888	0.0443652	0.765208	0.0375767	#N/A	#N/A	#N/A	#N/A	#N/A	#N/A	0.667119	0.956605	0.465237
Metformin (AMPK + MCI)	Atrial fibrillation || id:ebi-a-GCST006414	Inverse variance weighted	29	-0.172885	0.170786	-0.507626	0.161856	0.311399	70.0059	28	1.85751e-05	#N/A	#N/A	#N/A	1.18873	1.66134	0.850564
Metformin (AMPK + MCI)	Atrial fibrillation || id:ebi-a-GCST006414	MR Egger	29	0.31086	0.32689	-0.329844	0.951563	0.350059	63.1303	27	0.000101068	-0.00891932	0.00520134	0.0978373	0.732817	1.39075	0.386137
Metformin (AMPK + MCI)	Atrial fibrillation || id:ebi-a-GCST006414	Weighted median	29	0.0664074	0.153903	-0.235242	0.368057	0.666113	#N/A	#N/A	#N/A	#N/A	#N/A	#N/A	0.93575	1.26522	0.692078
Metformin (AMPK + MCI)	Atrial fibrillation || id:ebi-a-GCST006414	Simple mode	29	-0.63258	0.42788	-1.47123	0.206065	0.150462	#N/A	#N/A	#N/A	#N/A	#N/A	#N/A	1.88246	4.35457	0.81378
Metformin (AMPK + MCI)	Atrial fibrillation || id:ebi-a-GCST006414	Weighted mode	29	0.0467409	0.169305	-0.285098	0.37858	0.784518	#N/A	#N/A	#N/A	#N/A	#N/A	#N/A	0.954335	1.32989	0.684833
Metformin (AMPK + MCI)	Type 2 diabetes || id:ebi-a-GCST006867	Inverse variance weighted	17	0.544828	0.253017	0.0489147	1.04074	0.0312931	48.3838	16	4.13364e-05	#N/A	#N/A	#N/A	0.579941	0.952262	0.353193
Metformin (AMPK + MCI)	Type 2 diabetes || id:ebi-a-GCST006867	MR Egger	17	-0.355435	0.428214	-1.19473	0.483866	0.419532	34.5275	15	0.00286957	0.016319	0.00665131	0.0268561	1.4268	3.30268	0.616396
Metformin (AMPK + MCI)	Type 2 diabetes || id:ebi-a-GCST006867	Weighted median	17	-0.0499626	0.215735	-0.472804	0.372879	0.816855	#N/A	#N/A	#N/A	#N/A	#N/A	#N/A	1.05123	1.60449	0.688749
Metformin (AMPK + MCI)	Type 2 diabetes || id:ebi-a-GCST006867	Simple mode	17	0.711884	0.528793	-0.32455	1.74832	0.196988	#N/A	#N/A	#N/A	#N/A	#N/A	#N/A	0.490719	1.38341	0.174067
Metformin (AMPK + MCI)	Type 2 diabetes || id:ebi-a-GCST006867	Weighted mode	17	-0.0158985	0.211422	-0.430285	0.398488	0.940989	#N/A	#N/A	#N/A	#N/A	#N/A	#N/A	1.01603	1.5377	0.671335
Metformin (AMPK + MCI)	HDL cholesterol	Inverse variance weighted	29	-0.00142861	0.0600676	-0.119161	0.116304	0.981025	212.261	28	3.20572e-30	#N/A	#N/A	#N/A	NR	NR	NR
Metformin (AMPK + MCI)	HDL cholesterol	MR Egger	29	-0.274591	0.104163	-0.478751	-0.0704306	0.0137294	158.081	27	1.72505e-20	-0.00505141	0.00166054	0.00518192	NR	NR	NR
Metformin (AMPK + MCI)	HDL cholesterol	Weighted median	29	-0.0170186	0.0489726	-0.113005	0.0789678	0.728207	#N/A	#N/A	#N/A	#N/A	#N/A	#N/A	NR	NR	NR
Metformin (AMPK + MCI)	HDL cholesterol	Simple mode	29	0.03938	0.0843301	-0.125907	0.204667	0.644131	#N/A	#N/A	#N/A	#N/A	#N/A	#N/A	NR	NR	NR
Metformin (AMPK + MCI)	HDL cholesterol	Weighted mode	29	-0.0256636	0.0946362	-0.211151	0.159823	0.788241	#N/A	#N/A	#N/A	#N/A	#N/A	#N/A	NR	NR	NR
Metformin (AMPK + MCI)	LDL cholesterol	Inverse variance weighted	28	-0.228247	0.102997	-0.430121	-0.0263734	0.0266874	575.634	27	3.37055e-104	#N/A	#N/A	#N/A	NR	NR	NR
Metformin (AMPK + MCI)	LDL cholesterol	MR Egger	28	-0.540539	0.190461	-0.913842	-0.167236	0.00868738	504.538	26	4.01767e-90	-0.00587244	0.00306802	0.0666773	NR	NR	NR
Metformin (AMPK + MCI)	LDL cholesterol	Weighted median	28	-0.13264	0.0562837	-0.242956	-0.0223242	0.0184413	#N/A	#N/A	#N/A	#N/A	#N/A	#N/A	NR	NR	NR
Metformin (AMPK + MCI)	LDL cholesterol	Simple mode	28	-0.0255776	0.0935994	-0.209032	0.157877	0.786728	#N/A	#N/A	#N/A	#N/A	#N/A	#N/A	NR	NR	NR
Metformin (AMPK + MCI)	LDL cholesterol	Weighted mode	28	-0.0255776	0.0832055	-0.18866	0.137505	0.760895	#N/A	#N/A	#N/A	#N/A	#N/A	#N/A	NR	NR	NR
Metformin (AMPK + MCI)	Triglycerides	Inverse variance weighted	28	-0.159477	0.0800363	-0.316348	-0.00260588	0.0463098	356.624	27	3.14768e-59	#N/A	#N/A	#N/A	NR	NR	NR
Metformin (AMPK + MCI)	Triglycerides	MR Egger	28	-0.125444	0.157864	-0.434858	0.18397	0.434023	355.758	26	1.25749e-59	0.000639923	0.00254256	0.803264	NR	NR	NR
Metformin (AMPK + MCI)	Triglycerides	Weighted median	28	-0.0570832	0.0365002	-0.128624	0.0144571	0.117837	#N/A	#N/A	#N/A	#N/A	#N/A	#N/A	NR	NR	NR
Metformin (AMPK + MCI)	Triglycerides	Simple mode	28	-0.0753918	0.100008	-0.271408	0.120625	0.457461	#N/A	#N/A	#N/A	#N/A	#N/A	#N/A	NR	NR	NR
Metformin (AMPK + MCI)	Triglycerides	Weighted mode	28	-0.0663727	0.0367361	-0.138376	0.00563016	0.0819607	#N/A	#N/A	#N/A	#N/A	#N/A	#N/A	NR	NR	NR
Metformin (AMPK + MCI)	systolic blood pressure || id:ieu-b-38	Inverse variance weighted	25	-3.48373	0.974889	-5.39451	-1.57294	0.000352296	86.3201	24	5.80869e-09	#N/A	#N/A	#N/A	NR	NR	NR
Metformin (AMPK + MCI)	systolic blood pressure || id:ieu-b-38	MR Egger	25	-2.82334	1.99405	-6.73168	1.085	0.170211	85.7763	23	3.59639e-09	0.0116059	0.0303928	0.706068	NR	NR	NR
Metformin (AMPK + MCI)	systolic blood pressure || id:ieu-b-38	Weighted median	25	-1.53569	0.818661	-3.14027	0.0688802	0.0606742	#N/A	#N/A	#N/A	#N/A	#N/A	#N/A	NR	NR	NR
Metformin (AMPK + MCI)	systolic blood pressure || id:ieu-b-38	Simple mode	25	-4.15133	2.22002	-8.50256	0.199901	0.0737371	#N/A	#N/A	#N/A	#N/A	#N/A	#N/A	NR	NR	NR
Metformin (AMPK + MCI)	systolic blood pressure || id:ieu-b-38	Weighted mode	25	-1.61293	0.801607	-3.18408	-0.0417798	0.0555614	#N/A	#N/A	#N/A	#N/A	#N/A	#N/A	NR	NR	NR
Metformin (AMPK + MCI)	diastolic blood pressure || id:ieu-b-39	Inverse variance weighted	25	-3.14052	0.559188	-4.23653	-2.04452	1.95173e-08	86.2834	24	5.88958e-09	#N/A	#N/A	#N/A	NR	NR	NR
Metformin (AMPK + MCI)	diastolic blood pressure || id:ieu-b-39	MR Egger	25	-3.84777	1.13348	-6.06939	-1.62614	0.00249063	84.383	23	6.10794e-09	-0.012453	0.0173031	0.47896	NR	NR	NR
Metformin (AMPK + MCI)	diastolic blood pressure || id:ieu-b-39	Weighted median	25	-2.70256	0.462077	-3.60823	-1.79689	4.95373e-09	#N/A	#N/A	#N/A	#N/A	#N/A	#N/A	NR	NR	NR
Metformin (AMPK + MCI)	diastolic blood pressure || id:ieu-b-39	Simple mode	25	-3.39832	1.03966	-5.43605	-1.36059	0.00325075	#N/A	#N/A	#N/A	#N/A	#N/A	#N/A	NR	NR	NR
Metformin (AMPK + MCI)	diastolic blood pressure || id:ieu-b-39	Weighted mode	25	-2.69895	0.491753	-3.66279	-1.73511	1.2135e-05	#N/A	#N/A	#N/A	#N/A	#N/A	#N/A	NR	NR	NR
Metformin (AMPK + MCI)	Body mass index (BMI) || id:ukb-a-248	Inverse variance weighted	27	-0.318323	0.0727737	-0.460959	-0.175686	1.21907e-05	85.5449	26	2.856e-08	#N/A	#N/A	#N/A	NR	NR	NR
Metformin (AMPK + MCI)	Body mass index (BMI) || id:ukb-a-248	MR Egger	27	-0.0159023	0.13282	-0.27623	0.244425	0.905656	67.1126	25	1.02349e-05	0.00535129	0.00204221	0.0147249	NR	NR	NR
Metformin (AMPK + MCI)	Body mass index (BMI) || id:ukb-a-248	Weighted median	27	-0.104529	0.0606301	-0.223364	0.0143059	0.0846995	#N/A	#N/A	#N/A	#N/A	#N/A	#N/A	NR	NR	NR
Metformin (AMPK + MCI)	Body mass index (BMI) || id:ukb-a-248	Simple mode	27	-0.215674	0.134804	-0.47989	0.0485426	0.121703	#N/A	#N/A	#N/A	#N/A	#N/A	#N/A	NR	NR	NR
Metformin (AMPK + MCI)	Body mass index (BMI) || id:ukb-a-248	Weighted mode	27	-0.111081	0.060562	-0.229782	0.00762063	0.0780992	#N/A	#N/A	#N/A	#N/A	#N/A	#N/A	NR	NR	NR
Supplementary Table 8D. Multivariable MR estimates of the metformin targets on the CVD outcomes adjusted for red blood cell counts
MVMR results							Univariate MR results
exposure	outcome	method	nsnp	b	se	pval	nsnp	b	se	pval
Red blood cell (erythrocyte) count	Coronary artery disease	MVMR	28	-0.0276345	0.089222	0.756768	#N/A	#N/A	#N/A	#N/A
Metformin	Coronary artery disease	MVMR	28	0.512165	0.195801	0.00890356	28	0.475615	0.153607	0.00195943
Red blood cell (erythrocyte) count	Systolic blood pressure	MVMR	27	1.02302	0.496097	0.039194	#N/A	#N/A	#N/A	#N/A
Metformin	Systolic blood pressure	MVMR	27	-4.99927	1.10699	6.29879e-06	27	-0.186959	0.0482665	0.000107292
Red blood cell (erythrocyte) count	Diastolic blood pressure	MVMR	28	0.134292	0.305917	0.660675	#N/A	#N/A	#N/A	#N/A
Metformin	Diastolic blood pressure	MVMR	28	-3.23439	0.681637	2.08479e-06	28	-0.290205	0.050749	1.07506e-08
Red blood cell (erythrocyte) count	LDL cholesterol	MVMR	31	-0.137637	0.0522944	0.00848902	#N/A	#N/A	#N/A	#N/A
Metformin	LDL cholesterol	MVMR	31	-0.0514255	0.1102	0.640747	31	-0.225741	0.0963866	0.0191786
Red blood cell (erythrocyte) count	HDL cholesterol	MVMR	32	-0.105285	0.0309456	0.000668357	#N/A	#N/A	#N/A	#N/A
Metformin	HDL cholesterol	MVMR	32	-0.117505	0.0642236	0.0673064	32	-0.0111076	0.0601269	0.853437
Red blood cell (erythrocyte) count	Triglycerides	MVMR	31	0.0486726	0.0454935	0.284673	#N/A	#N/A	#N/A	#N/A
Metformin	Triglycerides	MVMR	31	-0.214136	0.0959136	0.0255761	31	-0.152441	0.076828	0.0472345
Red blood cell (erythrocyte) count	Atrial fibrillation	MVMR	32	0.134382	0.0911707	0.140493	#N/A	#N/A	#N/A	#N/A
Metformin	Atrial fibrillation	MVMR	32	-0.332302	0.196312	0.0905079	32	-0.157668	0.15946	0.322781
Red blood cell (erythrocyte) count	Body mass index	MVMR	31	0.0434805	0.0365202	0.233815	#N/A	#N/A	#N/A	#N/A
Metformin	Body mass index	MVMR	31	-0.281412	0.0823345	0.000631047	31	-0.221	0.065	0.001
Red blood cell (erythrocyte) count	Type 2 diabetes	MVMR	18	-0.323157	0.115307	0.00506945	#N/A	#N/A	#N/A	#N/A
Metformin	Type 2 diabetes	MVMR	18	1.0824	0.276382	8.99133e-05	18	0.568138	0.244827	0.0203101
Supplementary Table 8E. MR estimates of the general effect of metformin targets on the three disease outcomes. All seven targets were tested in this analysis.
exposure	outcome	method	nsnp	b	se	LCI	UCI	pval	Q	Q_df	Q_pval	egger_intercept	se	pval	OR	LCI_OR	UCI_OR
Metformin (seven targets)	Coronary artery disease	Inverse variance weighted	29	0.177565	0.0659738	0.0482567	0.306874	0.00688119	51.8368	28	0.00400552	#N/A	#N/A	#N/A	0.837306	0.952889	0.735743
Metformin (seven targets)	Coronary artery disease	MR Egger	29	0.134818	0.0757334	-0.0136191	0.283256	0.085008	49.5267	27	0.00515851	0.00302865	0.00269884	0.271655	0.873875	1.01371	0.753327
Metformin (seven targets)	Coronary artery disease	Weighted median	29	0.132041	0.0525773	0.0289894	0.235092	0.0116742	#N/A	#N/A	#N/A	#N/A	#N/A	#N/A	0.876305	0.971427	0.790498
Metformin (seven targets)	Coronary artery disease	Simple mode	29	0.275457	0.269914	-0.253573	0.804488	0.3373	#N/A	#N/A	#N/A	#N/A	#N/A	#N/A	0.759225	1.28862	0.447317
Metformin (seven targets)	Coronary artery disease	Weighted mode	29	0.130258	0.107421	-0.0802863	0.340803	0.311801	#N/A	#N/A	#N/A	#N/A	#N/A	#N/A	0.877868	1.0836	0.711199
Metformin (seven targets)	Atrial fibrillation	Inverse variance weighted	34	-0.0319567	0.0653267	-0.159997	0.0960836	0.625005	72.375	33	9.03344e-05	#N/A	#N/A	#N/A	1.03247	1.17351	0.908388
Metformin (seven targets)	Atrial fibrillation	MR Egger	34	-0.00447175	0.0772346	-0.155852	0.146908	0.956142	71.3397	32	7.95587e-05	-0.00192162	0.00281992	0.500494	1.00448	1.16865	0.863373
Metformin (seven targets)	Atrial fibrillation	Weighted median	34	0.0337464	0.048565	-0.0614409	0.128934	0.486246	#N/A	#N/A	#N/A	#N/A	#N/A	#N/A	0.966817	1.06337	0.879032
Metformin (seven targets)	Atrial fibrillation	Simple mode	34	-0.246228	0.235546	-0.707897	0.215442	0.284762	#N/A	#N/A	#N/A	#N/A	#N/A	#N/A	1.27919	2.02972	0.806185
Metformin (seven targets)	Atrial fibrillation	Weighted mode	34	0.00162667	0.1108	-0.215541	0.218794	0.961896	#N/A	#N/A	#N/A	#N/A	#N/A	#N/A	0.998375	1.24053	0.803487
Metformin (seven targets)	Type 2 diabetes	Inverse variance weighted	19	0.62788	0.110119	0.412047	0.843713	1.19e-08	70.706	18	3.43134e-08	#N/A	#N/A	#N/A	0.533722	0.662293	0.430111
Metformin (seven targets)	Type 2 diabetes	MR Egger	19	-0.117767	0.101292	-0.3163	0.0807654	0.266316	41.6471	17	0.000753994	0.0134274	0.0038987	0.00309768	1.12498	1.37204	0.92241
Metformin (seven targets)	Type 2 diabetes	Weighted median	19	-0.0313822	0.0564276	-0.14198	0.0792158	0.594165	#N/A	#N/A	#N/A	#N/A	#N/A	#N/A	1.03188	1.15255	0.923841
Metformin (seven targets)	Type 2 diabetes	Simple mode	19	0.409078	0.315542	-0.209384	1.02754	0.193485	#N/A	#N/A	#N/A	#N/A	#N/A	#N/A	0.664262	1.23292	0.357886
Metformin (seven targets)	Type 2 diabetes	Weighted mode	19	0.0135989	0.176144	-0.331643	0.358841	0.941679	#N/A	#N/A	#N/A	#N/A	#N/A	#N/A	0.986493	1.39326	0.698485
Metformin (seven targets)	HDL cholesterol	Inverse variance weighted	34	-0.0430568	0.0238807	-0.089863	0.00374937	0.0713888	225.501	33	1.54607e-30	#N/A	#N/A	#N/A	NR	NR	NR
Metformin (seven targets)	HDL cholesterol	MR Egger	34	-0.0861008	0.0248195	-0.134747	-0.0374546	0.001514	169.308	32	1.30868e-20	-0.00288459	0.00088513	0.00265203	NR	NR	NR
Metformin (seven targets)	HDL cholesterol	Weighted median	34	-0.0702751	0.0117183	-0.0932429	-0.0473072	2.00949e-09	#N/A	#N/A	#N/A	#N/A	#N/A	#N/A	NR	NR	NR
Metformin (seven targets)	HDL cholesterol	Simple mode	34	0.0327248	0.0476728	-0.0607139	0.126163	0.497228	#N/A	#N/A	#N/A	#N/A	#N/A	#N/A	NR	NR	NR
Metformin (seven targets)	HDL cholesterol	Weighted mode	34	-0.0629397	0.0173759	-0.0969964	-0.0288829	0.000969246	#N/A	#N/A	#N/A	#N/A	#N/A	#N/A	NR	NR	NR
Metformin (seven targets)	LDL cholesterol	Inverse variance weighted	33	-0.133026	0.0364863	-0.204539	-0.0615126	0.00026645	502.863	32	5.26159e-86	#N/A	#N/A	#N/A	NR	NR	NR
Metformin (seven targets)	LDL cholesterol	MR Egger	33	-0.165613	0.04242	-0.248757	-0.0824703	0.000476496	471.299	31	3.62361e-80	-0.002228	0.00154629	0.159646	NR	NR	NR
Metformin (seven targets)	LDL cholesterol	Weighted median	33	-0.153743	0.015148	-0.183433	-0.124053	3.33482e-24	#N/A	#N/A	#N/A	#N/A	#N/A	#N/A	NR	NR	NR
Metformin (seven targets)	LDL cholesterol	Simple mode	33	-0.0247993	0.065645	-0.153464	0.103865	0.70809	#N/A	#N/A	#N/A	#N/A	#N/A	#N/A	NR	NR	NR
Metformin (seven targets)	LDL cholesterol	Weighted mode	33	-0.145596	0.0293928	-0.203206	-0.0879861	2.27489e-05	#N/A	#N/A	#N/A	#N/A	#N/A	#N/A	NR	NR	NR
Metformin (seven targets)	Triglycerides	Inverse variance weighted	33	-0.042621	0.0326902	-0.106694	0.0214519	0.192308	414.503	32	4.52172e-68	#N/A	#N/A	#N/A	NR	NR	NR
Metformin (seven targets)	Triglycerides	MR Egger	33	-0.021981	0.0386382	-0.0977118	0.0537499	0.573529	401.501	31	5.14217e-66	0.00141166	0.00140897	0.324143	NR	NR	NR
Metformin (seven targets)	Triglycerides	Weighted median	33	-0.0148366	0.0102819	-0.034989	0.00531588	0.149025	#N/A	#N/A	#N/A	#N/A	#N/A	#N/A	NR	NR	NR
Metformin (seven targets)	Triglycerides	Simple mode	33	-0.0255676	0.0537167	-0.130852	0.0797172	0.637329	#N/A	#N/A	#N/A	#N/A	#N/A	#N/A	NR	NR	NR
Metformin (seven targets)	Triglycerides	Weighted mode	33	-0.00841292	0.0190738	-0.0457976	0.0289718	0.662127	#N/A	#N/A	#N/A	#N/A	#N/A	#N/A	NR	NR	NR
Metformin (seven targets)	Systolic blood pressure	Inverse variance weighted	28	-0.663479	0.45057	-1.5466	0.219639	0.140669	130.327	27	1.70771e-15	#N/A	#N/A	#N/A	NR	NR	NR
Metformin (seven targets)	Systolic blood pressure	MR Egger	28	-0.0290331	0.475801	-0.961604	0.903538	0.956857	103.337	26	3.55428e-11	0.0444299	0.0170496	0.0149637	NR	NR	NR
Metformin (seven targets)	Systolic blood pressure	Weighted median	28	-0.381861	0.226548	-0.825895	0.0621734	0.082837	#N/A	#N/A	#N/A	#N/A	#N/A	#N/A	NR	NR	NR
Metformin (seven targets)	Systolic blood pressure	Simple mode	28	-0.965497	1.35202	-3.61545	1.68446	0.523348	#N/A	#N/A	#N/A	#N/A	#N/A	#N/A	NR	NR	NR
Metformin (seven targets)	Systolic blood pressure	Weighted mode	28	-0.405261	0.296074	-0.985567	0.175045	0.177668	#N/A	#N/A	#N/A	#N/A	#N/A	#N/A	NR	NR	NR
Metformin (seven targets)	Diastolic blood pressure	Inverse variance weighted	29	-0.95738	0.260657	-1.46827	-0.446491	0.000243054	138.644	28	1.31617e-16	#N/A	#N/A	#N/A	NR	NR	NR
Metformin (seven targets)	Diastolic blood pressure	MR Egger	29	-0.651015	0.287032	-1.2136	-0.0884326	0.0322484	119.577	27	1.28351e-13	0.0214533	0.0103392	0.0476467	NR	NR	NR
Metformin (seven targets)	Diastolic blood pressure	Weighted median	29	-0.769148	0.148014	-1.05926	-0.479041	2.82972e-08	#N/A	#N/A	#N/A	#N/A	#N/A	#N/A	NR	NR	NR
Metformin (seven targets)	Diastolic blood pressure	Simple mode	29	-1.63979	0.650421	-2.91461	-0.364961	0.0177035	#N/A	#N/A	#N/A	#N/A	#N/A	#N/A	NR	NR	NR
Metformin (seven targets)	Diastolic blood pressure	Weighted mode	29	-0.762182	0.223296	-1.19984	-0.324522	0.0020395	#N/A	#N/A	#N/A	#N/A	#N/A	#N/A	NR	NR	NR
Metformin (seven targets)	Body mass index	Inverse variance weighted	31	-0.0779852	0.0366231	-0.149766	-0.00620389	0.0317101	151.684	30	3.36974e-18	#N/A	#N/A	#N/A	NR	NR	NR
Metformin (seven targets)	Body mass index	MR Egger	31	-0.0110866	0.0362364	-0.0821099	0.0599367	0.752438	105.491	29	1.26994e-10	0.00458868	0.00128768	0.00128944	NR	NR	NR
Metformin (seven targets)	Body mass index	Weighted median	31	-0.02663	0.0178019	-0.0615216	0.00826166	0.126698	#N/A	#N/A	#N/A	#N/A	#N/A	#N/A	NR	NR	NR
Metformin (seven targets)	Body mass index	Simple mode	31	-0.196352	0.0913771	-0.375451	-0.017253	0.0335824	#N/A	#N/A	#N/A	#N/A	#N/A	#N/A	NR	NR	NR
Metformin (seven targets)	Body mass index	Weighted mode	31	-0.032624	0.0277578	-0.0870293	0.0217814	0.25569	#N/A	#N/A	#N/A	#N/A	#N/A	#N/A	NR	NR	NR

[truncated: 4 more sheets: ST9.HbA1c-MR-results, ST10.target-MR-res, ST11.triangulation, Sheet1]
